# Supplementary material for: 2,2′-[1-(2,4,6-Trichlorophenyl)-1H-1,2,4-triazole-3,5-diyl]diphenol
Source: Acta Crystallogr Sect E Struct Rep Online. 2008 Jan 23;64(Pt 2):o491. doi: 10.1107/S1600536808001505 (PMC2960291; doi:10.1107/S1600536808001505)
Supplement: Supplementary file 2 [file e-64-0o491-Isup2.hkl]

# 
# h,k,l, Fc-squared, Fo-squared, sigma(Fo-squared) and status flag 
# 
data_I
_shelx_title ' A in P2(1)/c' 
_shelx_refln_list_code          4 
_shelx_F_calc_maximum      149.37 
_exptl_crystal_F_000       880.00 
_reflns_d_resolution_high  0.7700 
 
loop_ 
 _symmetry_equiv_pos_as_xyz 
 'x, y, z' 
 '-x, y+1/2, -z+1/2' 
 '-x, -y, -z' 
 'x, -y-1/2, z-1/2' 
 
_cell_length_a    14.3277 
_cell_length_b    12.0205 
_cell_length_c    12.0141 
_cell_angle_alpha  90.000 
_cell_angle_beta  104.990 
_cell_angle_gamma  90.000 
 
_shelx_F_squared_multiplier     1.000 
 
loop_ 
 _refln_index_h 
 _refln_index_k 
 _refln_index_l 
 _refln_F_squared_calc 
 _refln_F_squared_meas 
 _refln_F_squared_sigma 
 _refln_observed_status 
   3   0   0    10269.08    10582.84    184.16 o 
   4   0   0      873.65      860.81     23.91 o 
   5   0   0      358.02      354.91      7.12 o 
   6   0   0      718.19      779.83     17.44 o 
   7   0   0       23.37       20.57      1.48 o 
   8   0   0     4332.66     4215.02    128.49 o 
   9   0   0      412.31      405.25     11.93 o 
  10   0   0      168.39      165.42      6.06 o 
  11   0   0       28.19       25.82      2.76 o 
  12   0   0     1076.83      997.07     36.81 o 
  13   0   0       20.90       28.35      3.88 o 
  14   0   0       25.55       31.19      3.77 o 
  15   0   0      365.97      400.01     28.02 o 
  16   0   0      103.91      113.78     12.90 o 
  17   0   0       14.78       11.18      5.05 o 
   2   1   0     1390.14     1605.62     32.74 o 
   3   1   0       66.80      121.33      2.05 o 
   4   1   0      574.81      436.98      5.44 o 
   5   1   0    10480.20    10407.61    200.89 o 
   6   1   0      189.21      221.18      3.79 o 
   7   1   0       55.42       53.98      2.00 o 
   8   1   0      122.36      121.57      3.15 o 
   9   1   0        2.50        8.00      1.10 o 
  10   1   0      381.57      383.61      8.82 o 
  11   1   0        4.99        5.47      1.21 o 
  12   1   0      131.71      135.20      5.52 o 
  13   1   0       86.43       89.86      4.48 o 
  14   1   0       21.18       23.43      3.32 o 
  15   1   0       27.75       25.44      3.90 o 
  16   1   0        1.31        7.75      4.88 o 
  17   1   0       31.86       59.19     17.77 o 
   0   2   0     5903.73     6261.64    142.21 o 
   1   2   0     2376.07     2325.83     44.84 o 
   2   2   0     3937.72     4038.06     38.63 o 
   3   2   0     1946.47     2132.93     26.80 o 
   4   2   0     9368.12    10157.32    181.41 o 
   5   2   0       22.57        8.36      1.75 o 
   6   2   0     1140.88     1234.87     60.02 o 
   7   2   0     2026.65     1904.43     64.92 o 
   8   2   0     2229.02     2198.02     48.84 o 
   9   2   0      165.78      140.86      5.67 o 
  10   2   0       10.59       11.09      1.39 o 
  11   2   0       51.54       44.80      2.18 o 
  12   2   0       13.31       15.39      1.84 o 
  13   2   0       13.37       15.64      2.47 o 
  14   2   0       46.17       38.10      3.36 o 
  15   2   0       11.59       13.70      2.58 o 
  16   2   0       64.89       99.14     16.84 o 
  17   2   0       24.91       34.23      5.13 o 
   2   3   0      294.64      324.17     11.66 o 
   3   3   0     2167.18     2240.75     24.31 o 
   4   3   0       35.99       55.27      1.15 o 
   5   3   0       21.99       30.16      1.02 o 
   6   3   0       67.91       63.39      1.96 o 
   7   3   0     1011.06     1018.39     18.97 o 
   8   3   0      331.52      366.47      7.57 o 
   9   3   0     2268.84     2310.80     52.37 o 
  10   3   0      286.33      270.77      6.65 o 
  11   3   0      453.50      417.95     10.28 o 
  12   3   0        0.08        0.04      1.32 o 
  13   3   0      217.88      216.70      8.86 o 
  14   3   0       33.09       40.87      3.67 o 
  15   3   0        0.52        4.65      2.02 o 
  16   3   0       12.58       18.52      3.30 o 
  17   3   0        2.36        1.36      3.29 o 
   0   4   0     3366.92     3078.71     93.37 o 
   1   4   0     9147.34     8640.81    351.88 o 
   2   4   0      705.03      769.50     12.69 o 
   3   4   0     1705.88     1764.07     32.60 o 
   4   4   0     1591.41     1521.77     21.75 o 
   5   4   0     2943.35     3333.91    147.88 o 
   6   4   0     2756.04     2856.52     54.84 o 
   7   4   0      139.37      152.22      3.31 o 
   8   4   0      805.86      867.05     17.55 o 
   9   4   0      166.69      165.78      4.45 o 
  10   4   0       87.91       89.72      3.06 o 
  11   4   0      360.49      337.04      8.79 o 
  12   4   0      118.27      131.87      6.17 o 
  13   4   0        9.61       27.89      7.06 o 
  14   4   0       28.55       27.05      3.03 o 
  15   4   0        0.61        2.96      2.00 o 
  16   4   0       28.11       29.42      5.21 o 
  17   4   0        2.30        4.34      3.62 o 
   1   5   0     1250.19     1224.71     17.54 o 
   2   5   0     3411.10     3352.39     79.73 o 
   3   5   0      892.10      811.69     37.63 o 
   4   5   0      726.19      671.43     13.87 o 
   5   5   0       14.00       16.02      1.95 o 
   6   5   0      163.35      190.31      3.54 o 
   7   5   0      602.16      575.55     10.87 o 
   8   5   0        7.31       18.02      2.63 o 
   9   5   0      316.38      290.94      9.58 o 
  10   5   0      774.69      755.23     20.27 o 
  11   5   0       35.41       33.24      1.89 o 
  12   5   0       48.21       49.35      3.32 o 
  13   5   0        2.77        4.59      2.03 o 
  14   5   0        1.42        0.81      1.60 o 
  15   5   0        5.01        9.90      3.50 o 
  16   5   0        0.28        0.00      2.77 o 
  17   5   0      103.23      119.70     14.37 o 
   0   6   0      395.85      466.73     26.46 o 
   1   6   0       89.85      128.27      2.98 o 
   2   6   0      615.99      648.12     16.07 o 
   3   6   0     3585.69     3659.59     86.90 o 
   4   6   0     3092.49     3047.54     73.45 o 
   5   6   0     1147.02     1120.99     26.33 o 
   6   6   0       59.95       66.86      2.80 o 
   7   6   0      182.68      167.18      8.31 o 
   8   6   0      421.29      406.55     13.77 o 
   9   6   0        0.01        1.09      1.55 o 
  10   6   0      258.46      233.24      6.19 o 
  11   6   0      190.75      182.21      8.18 o 
  12   6   0      249.21      273.43     12.66 o 
  13   6   0       23.44       32.43      4.14 o 
  14   6   0       23.80       30.60      4.27 o 
  15   6   0        1.92        3.84      2.75 o 
  16   6   0       17.77       12.51      3.95 o 
   1   7   0      831.86      755.06     14.02 o 
   2   7   0       18.24       38.66      3.76 o 
   3   7   0       91.12       96.88      4.50 o 
   4   7   0       20.99       31.54      2.00 o 
   5   7   0       27.37       24.41      1.88 o 
   6   7   0      217.88      211.95      6.41 o 
   7   7   0      207.00      212.39      7.04 o 
   8   7   0      434.75      430.42     12.95 o 
   9   7   0      514.41      540.35     17.12 o 
  10   7   0      145.17      137.91      5.96 o 
  11   7   0        4.94        5.25      2.24 o 
  12   7   0        0.01        0.00      2.59 o 
  13   7   0        1.60        3.04      2.55 o 
  14   7   0        2.22       12.74      3.94 o 
  15   7   0       16.39       16.13      3.27 o 
  16   7   0       29.87       29.89      7.59 o 
   0   8   0     1266.06     1113.62     28.83 o 
   1   8   0      181.88      161.20      4.62 o 
   2   8   0       54.89       54.36      4.21 o 
   3   8   0        0.73        4.54      1.31 o 
   4   8   0      632.69      593.77     15.94 o 
   5   8   0       30.85       40.69      4.55 o 
   6   8   0      225.22      228.77      8.12 o 
   7   8   0        1.36        7.08      3.56 o 
   8   8   0      477.17      508.68     17.42 o 
   9   8   0      471.89      464.43     15.74 o 
  10   8   0       18.41       16.07      3.20 o 
  11   8   0      101.11       94.47      6.67 o 
  12   8   0       20.26       21.56      3.97 o 
  13   8   0       51.77       52.24      5.03 o 
  14   8   0        0.50        6.68      5.48 o 
  15   8   0        0.00        3.48      2.99 o 
   1   9   0       15.63       17.47      1.91 o 
   2   9   0      104.28       96.04      3.85 o 
   3   9   0      280.24      281.28      9.76 o 
   4   9   0       73.44       69.10      3.46 o 
   5   9   0     1179.06     1117.31     34.20 o 
   6   9   0      155.40      151.00      6.34 o 
   7   9   0      242.98      275.65     10.71 o 
   8   9   0        1.92        1.69      1.88 o 
   9   9   0      100.93       92.68      4.79 o 
  10   9   0       33.41       32.80      4.17 o 
  11   9   0       82.68       94.68      7.15 o 
  12   9   0       83.30       81.55      6.30 o 
  13   9   0       24.89       25.41      4.39 o 
  14   9   0        4.79        3.48      2.57 o 
   0  10   0     1750.21     1652.30     83.96 o 
   1  10   0       60.13       44.06      2.29 o 
   2  10   0      136.39      143.44      4.96 o 
   3  10   0       43.55       48.85      4.52 o 
   4  10   0       18.63       32.46      6.03 o 
   5  10   0       58.26       46.45      3.31 o 
   6  10   0       24.14       20.58      2.52 o 
   7  10   0      229.48      236.07      9.38 o 
   8  10   0        1.48        6.32      1.91 o 
   9  10   0       44.27       51.53      4.64 o 
  10  10   0       68.43       85.81      7.11 o 
  11  10   0        1.94        1.34      2.61 o 
  12  10   0       32.71       29.66      4.21 o 
  13  10   0        0.53        0.00      2.53 o 
   1  11   0        1.97        0.53      1.68 o 
   2  11   0       22.12       25.92      3.18 o 
   3  11   0      112.58      105.61      4.49 o 
   4  11   0        1.42        0.00      1.85 o 
   5  11   0      386.06      425.23     15.87 o 
   6  11   0      162.98      173.41      7.30 o 
   7  11   0       23.68       23.09      3.65 o 
   8  11   0       75.89       70.62      4.82 o 
   9  11   0        6.14        8.23      3.00 o 
  10  11   0       17.69       19.30      3.77 o 
  11  11   0        3.25        4.29      4.21 o 
  12  11   0        3.12        4.03      2.76 o 
   0  12   0      298.79      295.25     19.43 o 
   1  12   0       43.16       36.21      4.30 o 
   2  12   0      135.52      140.70      7.76 o 
   3  12   0       48.45       56.96      4.92 o 
   4  12   0       10.05       10.13      2.52 o 
   5  12   0        1.38        1.57      2.03 o 
   6  12   0      131.50      123.07      6.20 o 
   7  12   0        0.11        5.44      3.09 o 
   8  12   0      127.66      135.51      7.96 o 
   9  12   0        0.38        0.02      2.24 o 
  10  12   0       29.14       31.56      5.46 o 
  11  12   0        0.04        2.38      2.45 o 
   1  13   0      176.00      183.53     10.49 o 
   2  13   0        0.12       10.30      3.04 o 
   3  13   0       33.86       27.40      3.70 o 
   4  13   0        2.05        3.68      2.31 o 
   5  13   0       15.05       22.05      3.24 o 
   6  13   0        6.99        5.89      2.59 o 
   7  13   0        1.06        3.88      3.49 o 
   8  13   0       16.59       15.83      7.88 o 
   9  13   0       20.65       16.59      4.22 o 
   0  14   0      109.56       95.42      9.66 o 
   1  14   0       28.79       34.17      3.91 o 
   2  14   0        0.02        0.00      2.71 o 
   3  14   0       12.30       10.09      3.69 o 
   4  14   0       55.03       52.83      5.49 o 
   5  14   0        0.94        1.25      2.34 o 
   6  14   0        7.71       14.10      4.95 o 
   7  14   0       34.09       31.80      5.32 o 
   1  15   0       62.98       71.58      6.38 o 
   2  15   0       39.39       46.13      4.98 o 
   3  15   0        0.40        7.89      3.08 o 
   4  15   0        0.25        0.00      4.34 o 
 -18   1   1        0.69        0.00      2.89 o 
 -17   1   1       27.85       33.58      4.07 o 
 -16   1   1       49.31       89.41     23.80 o 
 -15   1   1      191.30      210.40     11.74 o 
 -14   1   1       43.42       43.88      5.12 o 
 -13   1   1      606.94      594.90     25.20 o 
 -12   1   1      439.07      444.81     13.77 o 
 -11   1   1       15.48       16.53      1.34 o 
 -10   1   1       39.93       43.89      2.34 o 
  -9   1   1       34.81       49.16      3.96 o 
  -8   1   1     2112.77     2170.84     45.36 o 
  -7   1   1      895.72      967.32     17.33 o 
  -6   1   1      611.16      669.40     10.70 o 
  -5   1   1      102.22      105.75      2.21 o 
  -4   1   1      834.58      850.03     14.64 o 
  -3   1   1     3794.59     3698.44     54.36 o 
  -2   1   1        4.17        3.57      0.40 o 
   1   1   1      547.33      500.21      7.53 o 
   2   1   1     1033.14     1079.02     30.56 o 
   3   1   1     8252.30     8542.14    153.23 o 
   4   1   1        3.67        5.07      0.83 o 
   5   1   1      684.77      686.93     10.42 o 
   6   1   1      141.87      143.48      2.90 o 
   7   1   1       68.25       85.45      2.26 o 
   8   1   1        0.57        0.31      0.98 o 
   9   1   1        8.32        3.59      1.12 o 
  10   1   1       19.69       19.33      1.63 o 
  11   1   1      245.12      254.92      7.67 o 
  12   1   1      257.67      230.05      7.40 o 
  13   1   1       34.59       31.94      2.61 o 
  14   1   1        0.86        3.30      1.67 o 
  15   1   1      169.12      170.37     10.03 o 
  16   1   1       18.10       18.40      4.01 o 
  17   1   1        1.79        0.00      2.65 o 
 -18   2   1        1.05        0.32      4.79 o 
 -17   2   1       11.09       14.07      3.64 o 
 -16   2   1       18.33       19.40      3.71 o 
 -15   2   1       93.71       79.00      6.07 o 
 -14   2   1       57.96       69.21      5.32 o 
 -13   2   1      170.84      157.15      9.24 o 
 -12   2   1      294.44      331.97     13.34 o 
 -11   2   1      372.25      344.50     13.95 o 
 -10   2   1      302.46      303.68      8.90 o 
  -9   2   1      803.38      862.80     16.35 o 
  -8   2   1       23.04       34.89      1.89 o 
  -7   2   1     1967.84     2027.79     44.85 o 
  -6   2   1      568.58      718.65     32.93 o 
  -5   2   1      441.58      412.76      8.02 o 
  -4   2   1      325.36      219.95      6.87 o 
  -2   2   1     7362.96     7742.51    130.89 o 
  -1   2   1     1085.81     1005.30     29.53 o 
   1   2   1    12221.96    11182.64    221.85 o 
   2   2   1     1765.05     1493.27     17.20 o 
   3   2   1     2291.65     2068.29     31.37 o 
   4   2   1        2.26        0.00      0.54 o 
   5   2   1     1098.68      978.57     15.52 o 
   6   2   1      324.74      345.75      6.21 o 
   7   2   1      104.38      107.29      2.84 o 
   8   2   1      216.38      210.99      5.14 o 
   9   2   1      664.92      775.01     17.55 o 
  10   2   1      165.57      166.18      5.04 o 
  11   2   1       90.15       92.63      3.63 o 
  12   2   1      356.87      361.11     10.58 o 
  13   2   1        8.88        8.38      1.74 o 
  14   2   1       72.55       74.15      4.83 o 
  15   2   1       18.73       16.43      4.22 o 
  16   2   1        0.82        3.63      3.79 o 
  17   2   1        7.10        6.06      4.05 o 
 -17   3   1        7.98        9.40      3.75 o 
 -16   3   1        7.76       12.13      2.93 o 
 -15   3   1        5.05        9.70      2.44 o 
 -14   3   1       27.17       24.91      2.64 o 
 -13   3   1       11.29       15.69      2.35 o 
 -12   3   1       18.79       13.85      1.90 o 
 -11   3   1       26.67       27.95      1.82 o 
 -10   3   1        5.23        7.95      1.48 o 
  -9   3   1      716.00      733.03     24.19 o 
  -8   3   1      138.14      105.16      4.87 o 
  -7   3   1        0.14        0.96      0.53 o 
  -6   3   1      681.04      805.30     12.89 o 
  -5   3   1     2882.01     2979.98     47.03 o 
  -4   3   1      588.47      496.02      6.47 o 
  -3   3   1    15863.12    15973.51    423.29 o 
  -1   3   1     3472.77     3462.57     67.38 o 
   0   3   1      282.10      351.85      9.07 o 
   2   3   1      261.11      282.28      5.22 o 
   3   3   1     3371.44     3375.32     54.52 o 
   4   3   1     1267.96     1218.51     18.31 o 
   5   3   1      920.61     1015.86     16.84 o 
   6   3   1      422.39      438.28      8.70 o 
   7   3   1      821.48      821.33     16.23 o 
   8   3   1      238.14      219.43      5.27 o 
   9   3   1      242.79      262.55      7.06 o 
  10   3   1       42.60       36.20      2.30 o 
  11   3   1       45.79       46.24      2.53 o 
  12   3   1        7.97       13.19      1.85 o 
  13   3   1       19.80       25.11      2.24 o 
  14   3   1      135.36      145.47      7.44 o 
  15   3   1      148.02      129.19      7.50 o 
  16   3   1        1.87        4.56      3.50 o 
  17   3   1       13.03       10.61      5.71 o 
 -17   4   1       32.93       59.32     10.83 o 
 -16   4   1        0.17        2.92      2.69 o 
 -15   4   1        8.34       13.87      2.81 o 
 -14   4   1       92.62       78.36      4.56 o 
 -13   4   1       10.28       14.48      2.28 o 
 -12   4   1       17.01       17.67      2.24 o 
 -11   4   1       64.99       83.06      3.91 o 
 -10   4   1      572.08      526.29     11.21 o 
  -9   4   1      395.87      402.46      8.34 o 
  -8   4   1      354.37      362.29      6.95 o 
  -7   4   1        0.01        7.75      1.45 o 
  -6   4   1        0.36        0.00      0.82 o 
  -5   4   1      589.01      725.89     19.51 o 
  -4   4   1      739.69      894.02     13.92 o 
  -3   4   1      277.67      298.72      8.02 o 
  -2   4   1    20164.55    17111.76    874.92 o 
  -1   4   1       42.65       46.78      1.66 o 
   0   4   1      105.37      104.53      2.24 o 
   1   4   1       32.24       33.07      0.96 o 
   2   4   1      590.81      542.06      6.03 o 
   3   4   1      977.56      923.60     36.04 o 
   4   4   1     1383.62     1491.38     23.73 o 
   5   4   1      789.65      757.37     12.88 o 
   6   4   1      192.70      211.89      4.78 o 
   7   4   1      131.47      138.03      4.19 o 
   8   4   1      244.91      250.02      5.92 o 
   9   4   1       44.15       39.42      1.97 o 
  10   4   1      310.72      307.48      8.32 o 
  11   4   1        8.01       15.90      1.58 o 
  12   4   1        0.30        0.03      1.22 o 
  13   4   1      214.01      221.00      9.30 o 
  14   4   1      103.93      104.68      6.04 o 
  15   4   1        7.02       11.41      2.70 o 
  16   4   1        0.53        0.95      2.94 o 
  17   4   1        0.12        8.06      5.59 o 
 -17   5   1        1.92        0.00      3.35 o 
 -16   5   1       86.96       65.08     14.82 o 
 -15   5   1        0.11        3.30      2.41 o 
 -14   5   1       11.46       12.01      2.69 o 
 -13   5   1        2.97        2.66      2.15 o 
 -12   5   1        1.26        4.49      1.48 o 
 -11   5   1      299.23      281.37      8.92 o 
 -10   5   1        5.91        3.56      1.87 o 
  -9   5   1      283.57      269.56      6.76 o 
  -8   5   1      243.63      270.15      6.97 o 
  -7   5   1       61.56       60.33      2.18 o 
  -6   5   1       29.04       33.31      1.17 o 
  -5   5   1        9.62       12.74      1.16 o 
  -4   5   1      809.65      769.66     30.14 o 
  -3   5   1      592.57      572.10     11.30 o 
  -2   5   1     3170.46     3202.98     50.18 o 
  -1   5   1      670.36      760.51     12.83 o 
   0   5   1     2626.93     2774.82     45.13 o 
   1   5   1       22.55       20.52      1.93 o 
   2   5   1       13.60       32.47      1.56 o 
   3   5   1     1912.79     2062.17     43.91 o 
   4   5   1      155.06      175.32      4.58 o 
   5   5   1      101.20       85.69      2.22 o 
   6   5   1      193.83      224.88      4.51 o 
   7   5   1       10.45        8.77      1.27 o 
   8   5   1       14.70       10.58      1.24 o 
   9   5   1      360.80      334.41      8.44 o 
  10   5   1       17.07       17.33      2.44 o 
  11   5   1        9.86       11.51      1.59 o 
  12   5   1        0.03        2.22      1.72 o 
  13   5   1        4.67       11.15      3.29 o 
  14   5   1        0.35        0.58      2.15 o 
  15   5   1       40.60       53.49      5.16 o 
  16   5   1       16.11       30.77      7.17 o 
 -16   6   1       21.10       26.32      8.43 o 
 -15   6   1        5.66        9.62      3.97 o 
 -14   6   1       41.67       43.26      4.54 o 
 -13   6   1       55.68       51.45      4.57 o 
 -12   6   1        3.71       15.47      5.68 o 
 -11   6   1      100.29       86.43      3.90 o 
 -10   6   1      269.47      252.11      7.85 o 
  -9   6   1       12.06       12.73      1.36 o 
  -8   6   1        0.32        2.73      1.54 o 
  -7   6   1       68.43       56.80      2.09 o 
  -6   6   1     1172.26     1132.53     33.33 o 
  -5   6   1      306.82      289.21      7.11 o 
  -4   6   1     3300.47     3453.58     84.52 o 
  -3   6   1     1349.61     1330.16     35.48 o 
  -2   6   1     1090.89     1346.04     70.10 o 
  -1   6   1     1202.17     1186.35     19.13 o 
   0   6   1     2825.94     2975.58     52.79 o 
   1   6   1     1482.84     1600.36     38.08 o 
   2   6   1     3912.96     4007.64     94.91 o 
   3   6   1       52.12       31.22      1.83 o 
   4   6   1        7.46        8.68      1.93 o 
   5   6   1       55.17       72.07      2.97 o 
   6   6   1        0.16        0.00      1.53 o 
   7   6   1      354.44      401.30      8.95 o 
   8   6   1      652.40      666.91     15.33 o 
   9   6   1       44.07       41.78      2.69 o 
  10   6   1      192.15      211.89      6.35 o 
  11   6   1       95.49      113.26      4.96 o 
  12   6   1       50.77       37.94      3.84 o 
  13   6   1        2.25        7.53      2.42 o 
  14   6   1       34.20       32.17      3.66 o 
  15   6   1       12.21       17.33      5.19 o 
  16   6   1        2.22        9.55      5.68 o 
 -16   7   1       10.48       15.66      4.66 o 
 -15   7   1        0.09        1.08      2.22 o 
 -14   7   1        1.27        4.55      3.35 o 
 -13   7   1       11.21       19.07      3.56 o 
 -12   7   1       44.57       35.14      5.32 o 
 -11   7   1      388.24      376.51     16.56 o 
 -10   7   1      333.61      362.64     15.81 o 
  -9   7   1      248.45      251.73      8.26 o 
  -8   7   1     1392.94     1438.06     40.50 o 
  -7   7   1        7.53       12.20      1.69 o 
  -6   7   1       17.01       24.03      2.22 o 
  -5   7   1       52.97       43.87      2.67 o 
  -4   7   1       53.52       57.47      2.64 o 
  -3   7   1     3660.03     3836.50    100.02 o 
  -2   7   1        3.53       15.35      1.54 o 
  -1   7   1     1073.88     1152.99     53.80 o 
   0   7   1      449.65      471.06      9.37 o 
   1   7   1      132.76      101.42      3.99 o 
   2   7   1       93.23       73.39      3.18 o 
   3   7   1     1969.07     2032.01     50.84 o 
   4   7   1        8.50       13.21      2.42 o 
   5   7   1      139.03      155.03      5.13 o 
   6   7   1      147.06      135.25      8.12 o 
   7   7   1      397.86      417.58     12.99 o 
   8   7   1       35.89       36.65      4.30 o 
   9   7   1      608.57      620.53     20.00 o 
  10   7   1       49.68       67.33      3.97 o 
  11   7   1       18.96       29.74      3.95 o 
  12   7   1        2.27        0.00      2.17 o 
  13   7   1       74.03       72.97      5.88 o 
  14   7   1       54.00       48.12      5.00 o 
  15   7   1        6.95        3.67      3.20 o 
 -15   8   1        9.19       13.89      3.26 o 
 -14   8   1       43.44       45.72     11.40 o 
 -13   8   1       60.49       61.13      9.23 o 
 -12   8   1        1.03        0.71      2.19 o 
 -11   8   1        4.26        8.54      3.09 o 
 -10   8   1      240.09      222.66     11.43 o 
  -9   8   1       14.99       14.70      1.96 o 
  -8   8   1      186.83      188.13      6.88 o 
  -7   8   1     1635.22     1589.74     46.76 o 
  -6   8   1     1086.60     1083.05     31.76 o 
  -5   8   1      855.32      866.52     23.88 o 
  -4   8   1        5.51        9.23      2.28 o 
  -3   8   1        9.41        6.47      1.49 o 
  -2   8   1       64.35       54.12      2.37 o 
  -1   8   1       41.46       37.01      2.55 o 
   0   8   1      996.71      989.88     18.60 o 
   1   8   1      305.75      293.51      7.57 o 
   2   8   1     1153.08     1096.84     54.50 o 
   3   8   1      128.47      139.23      4.47 o 
   4   8   1        0.05        2.01      1.96 o 
   5   8   1       48.69       52.13      3.46 o 
   6   8   1       40.66       39.49      2.67 o 
   7   8   1       20.59       27.93      2.80 o 
   8   8   1     1228.10     1239.42     38.97 o 
   9   8   1      624.03      640.94     22.42 o 
  10   8   1       85.39       83.22      5.02 o 
  11   8   1        3.92       15.17      4.91 o 
  12   8   1       13.72       18.50      3.49 o 
  13   8   1       25.91       40.71      4.62 o 
  14   8   1        5.45        6.60      3.01 o 
  15   8   1        0.00        3.65      3.36 o 
 -14   9   1        0.19        8.74      3.86 o 
 -13   9   1        6.29        7.51      3.81 o 
 -12   9   1        6.73       14.06      3.63 o 
 -11   9   1        0.70        1.69      2.28 o 
 -10   9   1       15.90       14.68      3.11 o 
  -9   9   1      118.07      115.34      7.21 o 
  -8   9   1      168.79      152.92      6.18 o 
  -7   9   1      110.24      101.69      5.70 o 
  -6   9   1       12.93       17.20      1.97 o 
  -5   9   1       19.34       13.54      1.81 o 
  -4   9   1        9.92       16.83      2.03 o 
  -3   9   1       79.43       72.73      5.24 o 
  -2   9   1      211.64      223.29      6.69 o 
  -1   9   1       27.42       22.55      1.79 o 
   0   9   1      402.02      385.96     11.70 o 
   1   9   1       22.43       23.50      1.89 o 
   2   9   1       41.11       43.17      4.92 o 
   3   9   1      249.41      219.42     13.64 o 
   4   9   1       41.73       40.33      2.63 o 
   5   9   1        1.10        4.10      2.94 o 
   6   9   1       26.41       46.02      3.37 o 
   7   9   1       96.16      103.20      5.43 o 
   8   9   1       28.06       32.48      2.93 o 
   9   9   1      174.12      156.16      7.38 o 
  10   9   1       32.42       23.65      3.81 o 
  11   9   1        2.09        2.10      2.34 o 
  12   9   1       25.68       22.67      4.03 o 
  13   9   1        5.06        0.49      2.48 o 
  14   9   1        1.54        0.00      3.18 o 
 -14  10   1       11.49       17.81      4.15 o 
 -13  10   1       49.26       67.61      6.42 o 
 -12  10   1        0.24        4.72      3.61 o 
 -11  10   1        0.09        2.61      2.80 o 
 -10  10   1        9.05        8.98      3.79 o 
  -9  10   1       45.69       62.00      8.14 o 
  -8  10   1        0.09        0.00      1.32 o 
  -7  10   1      209.31      219.44      9.49 o 
  -6  10   1      216.35      206.85      7.90 o 
  -5  10   1      156.53      150.69      5.96 o 
  -4  10   1       49.90       41.87      3.33 o 
  -3  10   1       60.26       62.36      3.04 o 
  -2  10   1      448.74      465.74     12.95 o 
  -1  10   1      248.76      224.65      9.20 o 
   0  10   1        2.73        3.72      2.12 o 
   1  10   1      165.53      161.41      5.66 o 
   2  10   1        6.28       10.75      2.35 o 
   3  10   1      186.19      164.35      8.37 o 
   4  10   1      132.85      128.75      5.55 o 
   5  10   1       46.77       43.99      2.91 o 
   6  10   1       85.70      100.61      5.23 o 
   7  10   1        6.36       13.09      2.54 o 
   8  10   1        1.27        1.82      1.74 o 
   9  10   1       52.69       48.98      3.76 o 
  10  10   1      117.97      126.32      8.57 o 
  11  10   1       17.06       17.00      3.65 o 
  12  10   1        6.78        3.22      2.70 o 
  13  10   1        0.17        1.45      3.26 o 
 -13  11   1        2.41        1.21      2.90 o 
 -12  11   1        4.61        7.98      3.14 o 
 -11  11   1       11.95       18.60      3.52 o 
 -10  11   1        9.62       17.32      5.36 o 
  -9  11   1        0.00        0.00      1.89 o 
  -8  11   1        5.54       11.38      3.33 o 
  -7  11   1        8.77       12.98      3.02 o 
  -6  11   1        1.21        3.60      2.80 o 
  -5  11   1       45.68       51.48      3.84 o 
  -4  11   1       64.45       70.49      4.82 o 
  -3  11   1       25.85       25.36      3.11 o 
  -2  11   1      283.26      256.13     10.96 o 
  -1  11   1      123.84      117.71      6.71 o 
   0  11   1        0.08        0.77      1.75 o 
   1  11   1        7.45        6.14      4.05 o 
   2  11   1        0.01        0.93      1.48 o 
   3  11   1       21.39       18.85      2.21 o 
   4  11   1       58.36       56.92      3.93 o 
   5  11   1      123.43      132.83      6.38 o 
   6  11   1       29.98       27.77      3.05 o 
   7  11   1       99.17      108.44      5.78 o 
   8  11   1       41.18       39.38      3.73 o 
   9  11   1       13.51        6.39      2.59 o 
  10  11   1        0.14        1.84      5.01 o 
  11  11   1        0.07        0.00      2.47 o 
  12  11   1        0.56        0.00      2.84 o 
 -11  12   1        5.67        8.53      3.84 o 
 -10  12   1       46.44       43.74      4.85 o 
  -9  12   1       54.88       61.94      5.59 o 
  -8  12   1       32.90       36.94      4.79 o 
  -7  12   1       29.88       22.42      2.84 o 
  -6  12   1        1.79        0.53      1.54 o 
  -5  12   1        4.31        6.43      2.63 o 
  -4  12   1       62.75       56.63      4.97 o 
  -3  12   1      120.82      123.27      7.35 o 
  -2  12   1       21.10       27.59      3.39 o 
  -1  12   1       66.58       73.06      5.25 o 
   0  12   1       69.54       67.72      5.03 o 
   1  12   1        8.75       15.77      3.12 o 
   2  12   1        0.01        1.70      2.59 o 
   3  12   1       65.78       64.03      5.12 o 
   4  12   1      135.21      150.37      8.48 o 
   5  12   1        3.94        0.08      1.55 o 
   6  12   1        0.80        7.29      3.38 o 
   7  12   1       52.51       56.50      4.34 o 
   8  12   1        4.80        8.39      3.13 o 
   9  12   1        8.29       23.78      4.11 o 
  10  12   1        1.68        1.58      2.68 o 
  11  12   1       28.65       41.82      7.17 o 
 -10  13   1        1.16        1.04      2.94 o 
  -9  13   1       14.95       20.57      5.25 o 
  -8  13   1      162.68      165.96     13.18 o 
  -7  13   1       51.49       55.05      6.46 o 
  -6  13   1        4.14       13.37      3.10 o 
  -5  13   1       61.07       60.25      5.28 o 
  -4  13   1       84.83       96.59      6.65 o 
  -3  13   1       12.34       21.03      4.71 o 
  -2  13   1       27.28       20.13      3.41 o 
  -1  13   1       55.34       47.93      4.26 o 
   0  13   1      118.64      115.81      7.36 o 
   1  13   1       33.29       39.85      4.70 o 
   2  13   1       87.65       81.22      6.21 o 
   3  13   1      208.36      191.70     10.66 o 
   4  13   1       45.67       37.81      4.20 o 
   5  13   1       64.50       63.02      5.48 o 
   6  13   1       30.81       33.71      3.97 o 
   7  13   1       24.03       33.25      4.61 o 
   8  13   1        0.07        8.45      3.67 o 
   9  13   1        3.26        3.75      4.27 o 
  -8  14   1        1.15        2.39      4.33 o 
  -7  14   1        3.80        0.00      2.80 o 
  -6  14   1        2.97        0.95      3.07 o 
  -5  14   1        1.71        0.00      2.27 o 
  -4  14   1        1.18        3.37      2.48 o 
  -3  14   1       30.33       35.09      4.45 o 
  -2  14   1      149.99      142.09      8.94 o 
  -1  14   1       25.45       27.00      3.88 o 
   0  14   1        0.40        5.32      2.63 o 
   1  14   1       19.53       19.62      3.36 o 
   2  14   1        9.30       14.54      3.11 o 
   3  14   1        9.58       15.89      3.12 o 
   4  14   1       83.22       81.36      6.58 o 
   5  14   1       93.43       86.17      6.84 o 
   6  14   1        0.63        0.00      2.87 o 
   7  14   1        7.64        2.46      2.88 o 
  -5  15   1        2.40        0.00      3.16 o 
  -4  15   1        0.82        1.20      3.87 o 
  -3  15   1        0.73        0.00      2.72 o 
  -2  15   1       12.72       11.84      4.52 o 
  -1  15   1       32.44       38.78      4.95 o 
   0  15   1        0.36        0.09      2.59 o 
   1  15   1        5.37        0.13      2.73 o 
   2  15   1        0.09        0.00      2.46 o 
   3  15   1        3.97        1.91      2.77 o 
   4  15   1       29.52       32.33      4.37 o 
 -18   0   2        6.39        7.39      4.18 o 
 -17   0   2      116.04      110.41     10.24 o 
 -16   0   2      109.34       99.61      9.84 o 
 -15   0   2       56.83       48.53      6.56 o 
 -14   0   2      241.12      240.24     16.23 o 
 -13   0   2       54.86       60.66      9.46 o 
 -12   0   2      170.56      170.05      6.63 o 
 -11   0   2     1053.72     1002.00     49.00 o 
 -10   0   2     1258.87     1428.01    263.27 o 
  -9   0   2      577.60      691.32    105.08 o 
  -8   0   2     1196.76     1156.05     26.94 o 
  -7   0   2     1709.06     1766.49     46.08 o 
  -6   0   2     2653.23     2297.52     83.51 o 
  -5   0   2    15932.15    14760.98    545.67 o 
  -4   0   2        0.89        0.09      0.66 o 
  -3   0   2     1841.13     1711.88     37.92 o 
  -2   0   2     3620.94     3465.83     85.66 o 
  -1   0   2     4643.19     4473.72     58.16 o 
   0   0   2     6220.20     6169.83    190.79 o 
   1   0   2    11288.12    11121.51    307.64 o 
   4   0   2     1468.21     1465.61     45.85 o 
   5   0   2      790.15      774.53     23.52 o 
   6   0   2     4134.00     4155.73    325.38 o 
   7   0   2      280.86      314.94      9.56 o 
   8   0   2       14.47       26.73      2.33 o 
   9   0   2       37.03       34.25      4.31 o 
  10   0   2      130.33      129.20      6.55 o 
  11   0   2     1355.30     1478.40     57.63 o 
  12   0   2     1163.20     1105.60     57.75 o 
  13   0   2      521.17      503.24     22.64 o 
  14   0   2        8.90       14.07      3.36 o 
  15   0   2       36.93       39.19      6.85 o 
  16   0   2        0.04        1.84      3.44 o 
  17   0   2        0.76        0.00      6.78 o 
 -18   1   2        7.80       13.71      3.74 o 
 -17   1   2        0.26        4.28      2.42 o 
 -16   1   2        9.54        4.35      2.67 o 
 -15   1   2       78.75       77.25      5.94 o 
 -14   1   2      168.52      158.32      8.53 o 
 -13   1   2      197.24      176.26      6.53 o 
 -12   1   2      105.29       97.93      4.36 o 
 -11   1   2     1148.30     1099.91     61.39 o 
 -10   1   2      744.63      724.82     25.85 o 
  -9   1   2        4.80        0.00      0.61 o 
  -8   1   2      720.01      777.44     35.75 o 
  -7   1   2      140.73      172.58      2.78 o 
  -6   1   2      516.08      560.70     14.38 o 
  -5   1   2      694.86      547.12     11.67 o 
  -4   1   2      297.74      220.94      4.08 o 
  -3   1   2    10906.24    11758.21    251.67 o 
  -2   1   2      581.02      526.08      8.91 o 
  -1   1   2       81.54       68.70      0.86 o 
   0   1   2     1122.39      914.64     13.39 o 
   1   1   2     3150.28     2812.68     66.15 o 
   2   1   2      278.07      354.37      9.69 o 
   3   1   2     2922.64     3420.56     55.44 o 
   4   1   2      561.60      515.17     13.50 o 
   5   1   2     1986.37     1869.12     46.26 o 
   6   1   2        4.74        9.19      1.30 o 
   7   1   2     1756.29     1859.18     38.35 o 
   8   1   2      315.70      338.45      7.65 o 
   9   1   2      101.32      101.52      3.52 o 
  10   1   2       74.49       85.07      3.59 o 
  11   1   2      142.39      165.03      6.07 o 
  12   1   2        0.27        3.80      1.99 o 
  13   1   2       45.84       57.11      3.58 o 
  14   1   2       13.49       12.69      2.09 o 
  15   1   2       22.06       20.94      3.13 o 
  16   1   2       26.90       35.52      4.71 o 
  17   1   2       40.71       43.32      8.70 o 
 -18   2   2        8.74        7.35      3.38 o 
 -17   2   2       38.65       47.26      4.90 o 
 -16   2   2       17.42       18.24      3.09 o 
 -15   2   2        6.59        4.60      2.19 o 
 -14   2   2      238.76      241.32      8.87 o 
 -13   2   2      723.11     1111.38    219.13 o 
 -12   2   2        0.01        0.51      1.43 o 
 -11   2   2        0.63        0.00      1.54 o 
 -10   2   2        0.88        6.30      2.20 o 
  -9   2   2      619.96      607.29     18.77 o 
  -8   2   2        4.90        7.43      1.22 o 
  -7   2   2        3.45        0.00      0.93 o 
  -6   2   2     6188.17     7326.68    687.41 o 
  -5   2   2     5651.16     5325.09    337.13 o 
  -4   2   2      175.71      146.83      1.58 o 
  -3   2   2     6712.49     6977.77     99.30 o 
  -2   2   2     5216.70     5526.77     68.83 o 
  -1   2   2     5842.03     5391.36    133.39 o 
   0   2   2      421.62      383.04      5.89 o 
   1   2   2     4114.19     4088.93     63.37 o 
   2   2   2     1666.03     1621.07     60.58 o 
   3   2   2      257.22      223.12      4.14 o 
   4   2   2      383.14      455.79     12.33 o 
   5   2   2      719.53      877.35     16.74 o 
   6   2   2     2403.16     2362.50     52.33 o 
   7   2   2     1544.56     1500.46     30.55 o 
   8   2   2      133.04      146.51      4.13 o 
   9   2   2      779.09      764.94     18.09 o 
  10   2   2      322.60      351.53      9.95 o 
  11   2   2       20.07       25.36      2.74 o 
  12   2   2      182.11      182.23      7.00 o 
  13   2   2       56.48       61.05      3.61 o 
  14   2   2        8.11       10.58      1.92 o 
  15   2   2        3.56        3.53      3.46 o 
  16   2   2        0.97        1.80      3.15 o 
  17   2   2       27.13       25.81     10.35 o 
 -18   3   2        0.82        1.57      2.91 o 
 -17   3   2        3.60        2.13      2.45 o 
 -16   3   2       16.27       21.40      3.47 o 
 -15   3   2        5.90       11.09      2.99 o 
 -14   3   2       20.59       17.72      3.06 o 
 -13   3   2        0.47        7.20      1.94 o 
 -12   3   2      183.80      182.12      8.54 o 
 -11   3   2        3.35        4.43      1.60 o 
 -10   3   2       39.09       37.83      2.40 o 
  -9   3   2      603.54      601.55     14.39 o 
  -8   3   2      704.02      764.61     27.78 o 
  -7   3   2     2312.35     2277.69     88.74 o 
  -6   3   2     1575.77     1708.38     83.82 o 
  -5   3   2        2.56       17.40      1.19 o 
  -4   3   2     1496.92     1559.53     21.14 o 
  -3   3   2       73.71       86.45      1.57 o 
  -2   3   2       24.25       18.60      0.76 o 
  -1   3   2     2318.32     2273.12     95.85 o 
   0   3   2       32.73       21.66      1.73 o 
   1   3   2     5414.47     5549.70     90.06 o 
   2   3   2      521.92      511.58      7.04 o 
   3   3   2      714.79      756.20     11.27 o 
   4   3   2      971.91      956.47     17.22 o 
   5   3   2        1.38        8.79      0.88 o 
   6   3   2       10.79       10.05      1.03 o 
   7   3   2      264.74      335.34      7.36 o 
   8   3   2       14.81       23.69      1.63 o 
   9   3   2       13.85       21.20      1.75 o 
  10   3   2      207.16      206.82      6.59 o 
  11   3   2      858.78      837.57     26.46 o 
  12   3   2       88.87       90.37      4.21 o 
  13   3   2       27.23       24.97      2.68 o 
  14   3   2        8.49        6.68      2.18 o 
  15   3   2        6.98        7.86      2.69 o 
  16   3   2        0.04        0.00      4.25 o 
 -17   4   2       19.81       24.24      4.31 o 
 -16   4   2        0.99        0.81      2.28 o 
 -15   4   2        0.55        0.00      1.82 o 
 -14   4   2       39.75       36.08      3.25 o 
 -13   4   2       59.02       67.35      7.44 o 
 -12   4   2      304.78      280.11      9.85 o 
 -11   4   2        1.26        0.80      1.63 o 
 -10   4   2     1876.05     1824.53     50.92 o 
  -9   4   2      382.34      354.77      9.16 o 
  -8   4   2        0.05       11.36      2.96 o 
  -7   4   2     1066.83     1158.90     26.56 o 
  -6   4   2     2500.64     2813.92    162.83 o 
  -5   4   2     2178.14     2251.49     37.11 o 
  -4   4   2     2484.17     2452.72     39.24 o 
  -3   4   2      157.37      211.28      3.27 o 
  -2   4   2     3197.52     3336.43     64.10 o 
  -1   4   2     5960.48     5644.94    111.20 o 
   0   4   2      298.04      348.25      5.60 o 
   1   4   2       17.48       14.41      2.71 o 
   2   4   2     5695.59     5828.38    111.62 o 
   3   4   2     3126.25     3097.27     54.14 o 
   4   4   2        7.78        3.83      0.74 o 
   5   4   2       31.88       31.50      1.25 o 
   6   4   2     2849.74     2876.34     61.95 o 
   7   4   2       41.59       34.20      2.04 o 
   8   4   2        2.25        1.89      1.26 o 
   9   4   2       68.22       60.05      2.76 o 
  10   4   2      552.74      550.38     17.51 o 
  11   4   2        7.59       13.26      1.83 o 
  12   4   2        0.64        2.47      2.60 o 
  13   4   2        0.69        0.00      1.39 o 
  14   4   2      241.08      244.25     11.21 o 
  15   4   2        4.35        7.57      2.72 o 
  16   4   2        9.55        9.65      5.51 o 
 -17   5   2       63.51       67.55      7.58 o 
 -16   5   2        1.48        4.36      3.58 o 
 -15   5   2      351.38      321.43     15.48 o 
 -14   5   2      123.03      111.42      5.93 o 
 -13   5   2        0.51        8.01      2.62 o 
 -12   5   2      117.51      113.35      7.15 o 
 -11   5   2       12.75        9.33      2.24 o 
 -10   5   2        0.00        0.54      1.45 o 
  -9   5   2        0.49        4.38      2.59 o 
  -8   5   2       53.66       46.93      2.58 o 
  -7   5   2     2708.95     2737.93     70.22 o 
  -6   5   2     3387.58     3985.62    331.47 o 
  -5   5   2     7338.73     7569.92    153.85 o 
  -4   5   2      322.88      303.80      5.13 o 
  -3   5   2      457.14      470.60      7.23 o 
  -2   5   2      301.71      272.70     12.68 o 
  -1   5   2     2128.06     2204.00     37.79 o 
   0   5   2     2526.72     2500.55     76.22 o 
   1   5   2     3138.83     3224.75     98.98 o 
   2   5   2      348.69      318.18      5.24 o 
   3   5   2     2381.75     2498.32     43.73 o 
   4   5   2     1367.28     1292.45     40.06 o 
   5   5   2        6.21        4.40      1.32 o 
   6   5   2      146.31      151.14      3.99 o 
   7   5   2      335.34      344.40      8.11 o 
   8   5   2       71.27       75.75      2.83 o 
   9   5   2      499.62      541.77     14.08 o 
  10   5   2       25.35       24.31      2.39 o 
  11   5   2       67.38       66.74      3.28 o 
  12   5   2       22.02       22.21      3.10 o 
  13   5   2      132.45      131.56      6.46 o 
  14   5   2       55.25       60.63      5.30 o 
  15   5   2       28.93       29.36      5.23 o 
  16   5   2       19.70       22.96      6.40 o 
 -17   6   2        9.56       16.90      6.09 o 
 -16   6   2       37.94       33.12      6.24 o 
 -15   6   2       15.04       17.50      3.44 o 
 -14   6   2       35.34       25.19      3.47 o 
 -13   6   2       35.80       31.31      3.76 o 
 -12   6   2        1.80        0.38      1.20 o 
 -11   6   2      225.72      215.48     14.08 o 
 -10   6   2      309.77      299.46     16.49 o 
  -9   6   2      313.46      311.97     12.22 o 
  -8   6   2      169.44      172.03      6.42 o 
  -7   6   2        0.76        1.73      0.77 o 
  -6   6   2      266.60      234.19      4.38 o 
  -5   6   2     1168.12     1166.07     27.18 o 
  -4   6   2     2668.01     2692.79     62.74 o 
  -3   6   2      841.83      836.56     23.68 o 
  -2   6   2     3530.94     3857.31    246.95 o 
  -1   6   2     2467.05     2502.70     53.30 o 
   0   6   2      100.77      114.28      2.87 o 
   1   6   2      446.49      454.79      8.42 o 
   2   6   2        6.89       14.51      1.38 o 
   3   6   2      568.95      579.96     15.57 o 
   4   6   2      118.12       98.83      4.05 o 
   5   6   2      337.91      328.78      6.69 o 
   6   6   2     1562.07     1548.20     32.94 o 
   7   6   2      505.67      552.88     12.98 o 
   8   6   2      174.50      175.06      5.35 o 
   9   6   2       48.20       44.79      2.34 o 
  10   6   2       31.64       30.47      2.19 o 
  11   6   2       12.38       18.81      2.29 o 
  12   6   2        6.33        9.69      4.22 o 
  13   6   2        4.64        7.91      2.55 o 
  14   6   2        0.01        0.00      2.33 o 
  15   6   2       12.18        8.66      4.85 o 
 -16   7   2       22.43       22.12      4.30 o 
 -15   7   2        4.91       12.03      4.24 o 
 -14   7   2       18.19       16.74      3.11 o 
 -13   7   2        0.00        2.45      2.08 o 
 -12   7   2        1.45        5.59      3.62 o 
 -11   7   2       75.24      118.48     22.17 o 
 -10   7   2       45.63      114.69     25.23 o 
  -9   7   2       15.59       41.19     10.13 o 
  -8   7   2      249.65      264.03     22.90 o 
  -7   7   2     1248.16     1216.69     31.19 o 
  -6   7   2      946.51      863.48     21.74 o 
  -5   7   2       29.20       34.56      3.96 o 
  -4   7   2     1762.81     1626.05     40.45 o 
  -3   7   2       13.10       18.87      2.00 o 
  -2   7   2       54.76       51.99      3.53 o 
  -1   7   2      466.87      458.66      9.78 o 
   0   7   2        5.03        6.35      0.81 o 
   1   7   2      252.65      202.96      4.51 o 
   2   7   2       59.49       64.23      4.57 o 
   3   7   2      268.43      246.75      7.21 o 
   4   7   2        1.47        2.91      1.71 o 
   5   7   2       52.17       49.75      2.83 o 
   6   7   2       34.13       39.78      2.79 o 
   7   7   2       36.21       37.62      2.93 o 
   8   7   2       31.62       44.38      3.30 o 
   9   7   2       23.04       33.34      3.10 o 
  10   7   2       20.35       24.46      2.66 o 
  11   7   2      380.52      391.11     15.18 o 
  12   7   2       99.88      114.06      7.96 o 
  13   7   2       10.18       17.09      3.51 o 
  14   7   2        1.69        7.71      3.77 o 
  15   7   2        4.38        7.44      8.21 o 
 -15   8   2       22.61       13.42      4.22 o 
 -14   8   2       39.88       45.10      5.01 o 
 -13   8   2        3.95        3.59      2.44 o 
 -12   8   2        5.17       10.15      3.81 o 
 -11   8   2        2.00        1.72      1.95 o 
 -10   8   2      204.33      212.51     11.00 o 
  -9   8   2      129.87      121.99      6.43 o 
  -8   8   2      277.15      269.19      8.19 o 
  -7   8   2       58.49       54.76      3.41 o 
  -6   8   2     4569.68     4379.35    133.65 o 
  -5   8   2     1056.89     1031.01     28.96 o 
  -4   8   2     2017.07     2080.54     57.27 o 
  -3   8   2      704.12      688.30     20.85 o 
  -2   8   2     1503.85     1469.22     28.91 o 
  -1   8   2       60.82       48.82      1.64 o 
   0   8   2        1.79        4.80      1.39 o 
   1   8   2       40.23       58.70      4.07 o 
   2   8   2      951.89      850.40     47.12 o 
   3   8   2      395.57      374.79     10.71 o 
   4   8   2        4.23       12.29      1.96 o 
   5   8   2       11.12       12.09      1.72 o 
   6   8   2      195.59      199.49      7.09 o 
   7   8   2        0.62        2.04      1.71 o 
   8   8   2      451.51      452.23     15.51 o 
   9   8   2       76.86       79.77      5.25 o 
  10   8   2      251.39      257.87     10.54 o 
  11   8   2       38.57       40.11      4.82 o 
  12   8   2        9.53        2.58      2.36 o 
  13   8   2       21.85       20.65      3.70 o 
  14   8   2        0.87        4.73      6.30 o 
 -15   9   2        0.59        0.00      2.91 o 
 -14   9   2        0.23        0.00      2.32 o 
 -13   9   2        0.76        2.15      3.24 o 
 -12   9   2        0.81        0.47      2.07 o 
 -11   9   2      133.28      136.55     10.59 o 
 -10   9   2      257.19      223.37     11.77 o 
  -9   9   2       29.78       29.36      3.36 o 
  -8   9   2       73.70       67.66      3.40 o 
  -7   9   2       81.85       71.60      3.84 o 
  -6   9   2      415.37      411.88     13.43 o 
  -5   9   2        1.00        1.73      2.11 o 
  -4   9   2      360.44      347.96     11.06 o 
  -3   9   2      452.02      412.99     11.78 o 
  -2   9   2      290.11      277.06      7.98 o 
  -1   9   2        0.73        4.72      1.91 o 
   0   9   2      619.72      619.46     16.46 o 
   1   9   2       16.69       18.46      1.77 o 
   2   9   2        0.57        1.37      1.37 o 
   3   9   2       20.19       19.67      2.01 o 
   4   9   2       62.89       69.62      5.82 o 
   5   9   2      174.86      176.58      7.93 o 
   6   9   2      133.89      134.14      6.07 o 
   7   9   2      184.31      188.50      8.12 o 
   8   9   2       61.29       64.92      4.54 o 
   9   9   2        3.11        3.25      2.24 o 
  10   9   2        3.46       12.38      2.90 o 
  11   9   2        4.33        3.68      2.61 o 
  12   9   2        1.12        0.00      2.62 o 
  13   9   2        1.52        2.25      3.50 o 
 -14  10   2       28.90       35.87      5.40 o 
 -13  10   2       32.63       27.90      4.34 o 
 -12  10   2        2.46       11.51      3.98 o 
 -11  10   2       12.95       12.81      3.15 o 
 -10  10   2        7.53       11.25      4.50 o 
  -9  10   2       12.86        8.36      2.84 o 
  -8  10   2       59.04       64.10      4.66 o 
  -7  10   2       90.97       89.77      4.26 o 
  -6  10   2      101.87       99.56      5.06 o 
  -5  10   2      482.93      439.43     14.70 o 
  -4  10   2      130.73      111.65      5.84 o 
  -3  10   2        9.36        6.85      3.02 o 
  -2  10   2        1.16        1.54      1.32 o 
  -1  10   2      258.34      245.10     10.10 o 
   0  10   2      368.16      367.45     10.33 o 
   1  10   2      215.42      215.71      7.40 o 
   2  10   2      781.13      747.77     22.52 o 
   3  10   2      194.39      187.23      7.30 o 
   4  10   2       12.96       13.74      2.13 o 
   5  10   2      242.59      278.08     11.01 o 
   6  10   2        3.32        5.55      2.06 o 
   7  10   2       37.91       43.12      3.56 o 
   8  10   2        2.99        5.59      3.35 o 
   9  10   2       10.82        9.34      2.48 o 
  10  10   2        3.92        9.87      3.10 o 
  11  10   2        3.15        4.88      2.75 o 
  12  10   2       30.89       29.67      6.08 o 
 -13  11   2       31.68       41.36      5.00 o 
 -12  11   2        0.48        2.54      2.54 o 
 -11  11   2       99.03       95.52      8.89 o 
 -10  11   2       78.31       80.60      6.55 o 
  -9  11   2       22.00       22.38      3.74 o 
  -8  11   2       17.48       15.74      3.12 o 
  -7  11   2        0.95        2.16      1.59 o 
  -6  11   2        4.59        1.54      1.65 o 
  -5  11   2      204.10      204.06      7.97 o 
  -4  11   2       63.98       71.43      4.20 o 
  -3  11   2      902.32      899.13     28.09 o 
  -2  11   2       77.97       66.41      4.25 o 
  -1  11   2      122.12      125.32      6.62 o 
   0  11   2      138.23      141.48      6.68 o 
   1  11   2        7.76        2.89      1.92 o 
   2  11   2       10.63       10.32      1.82 o 
   3  11   2       63.33       57.06      4.30 o 
   4  11   2        0.34        3.64      1.95 o 
   5  11   2      141.47      148.41      7.20 o 
   6  11   2       33.12       34.66      3.33 o 
   7  11   2      208.74      222.12     11.60 o 
   8  11   2       75.57       72.20      5.04 o 
   9  11   2        0.02        1.90      2.40 o 
  10  11   2        4.47       13.12      3.22 o 
  11  11   2        7.82        1.80      3.44 o 
 -11  12   2        2.06        0.00      2.80 o 
 -10  12   2        1.41        0.00      2.38 o 
  -9  12   2        0.61        7.41      3.55 o 
  -8  12   2      168.42      176.01     11.01 o 
  -7  12   2       10.95       11.19      2.96 o 
  -6  12   2      112.05      108.37      5.86 o 
  -5  12   2        0.91        5.58      6.31 o 
  -4  12   2       70.34       80.17      6.42 o 
  -3  12   2        1.66        0.38      1.67 o 
  -2  12   2       12.45       12.28      2.71 o 
  -1  12   2        2.13        3.53      2.63 o 
   0  12   2      105.03      100.84      6.19 o 
   1  12   2       12.09       13.67      2.78 o 
   2  12   2      134.83      122.75      7.33 o 
   3  12   2       55.78       63.06      5.89 o 
   4  12   2        8.07       16.32      3.73 o 
   5  12   2        8.89        7.34      2.47 o 
   6  12   2       11.14       11.91      2.91 o 
   7  12   2       95.21       94.24      7.09 o 
   8  12   2        5.86        3.76      2.57 o 
   9  12   2        2.19        0.93      2.58 o 
  10  12   2       17.25       17.93      7.20 o 
 -10  13   2        8.75        4.40      4.43 o 
  -9  13   2        7.55        9.42      4.08 o 
  -8  13   2        8.06        6.63      3.68 o 
  -7  13   2        2.28        1.03      3.38 o 
  -6  13   2       75.37       68.49      7.59 o 
  -5  13   2        0.04        0.00      2.44 o 
  -4  13   2       14.04       18.01      4.12 o 
  -3  13   2        6.38        8.60      6.14 o 
  -2  13   2       18.28       21.04      2.89 o 
  -1  13   2       72.52       74.39      5.85 o 
   0  13   2       16.10       23.34      3.38 o 
   1  13   2       21.75       25.64      3.90 o 
   2  13   2        6.18       15.75      4.88 o 
   3  13   2       21.11       25.41      3.72 o 
   4  13   2       57.30       60.72      5.62 o 
   5  13   2        8.39       10.43      3.64 o 
   6  13   2       36.11       37.95      4.76 o 
   7  13   2        9.10       14.38      9.64 o 
   8  13   2       14.85       21.44      4.24 o 
   9  13   2        3.82        9.27      5.50 o 
  -8  14   2        1.48        6.14      4.01 o 
  -7  14   2       18.84        9.86      3.85 o 
  -6  14   2       23.09       29.72      5.63 o 
  -5  14   2       23.15       26.34      4.23 o 
  -4  14   2       57.46       66.86      6.17 o 
  -3  14   2        0.06        4.64      2.63 o 
  -2  14   2       55.69       51.91      5.51 o 
  -1  14   2       48.26       50.43      4.74 o 
   0  14   2       14.59       24.96      3.85 o 
   1  14   2       15.24       21.40      4.14 o 
   2  14   2        2.81        0.00      2.07 o 
   3  14   2       25.00       21.69      3.69 o 
   4  14   2       63.70       64.69      6.20 o 
   5  14   2        0.35        5.21      2.94 o 
   6  14   2       59.07       54.32      7.10 o 
  -5  15   2        4.99        8.73      3.46 o 
  -4  15   2        0.07        2.01      4.26 o 
  -3  15   2        4.06        2.73      2.40 o 
  -2  15   2       19.61       20.35      4.00 o 
  -1  15   2        0.02        3.88      2.87 o 
   0  15   2       12.77       11.56      3.34 o 
   1  15   2       71.66       69.79      5.99 o 
   2  15   2        0.98        4.53      4.24 o 
   3  15   2       15.04       16.95      4.98 o 
 -18   1   3       10.50       10.86      3.19 o 
 -17   1   3       58.34       59.64      5.73 o 
 -16   1   3       82.21       69.17      5.38 o 
 -15   1   3       78.01       85.94      6.10 o 
 -14   1   3      825.38      802.48     32.72 o 
 -13   1   3      172.40      163.13      7.95 o 
 -12   1   3       43.45       45.14      2.37 o 
 -11   1   3      238.13      226.01      7.29 o 
 -10   1   3        3.58        2.39      1.47 o 
  -9   1   3     1353.98     1320.56     31.57 o 
  -8   1   3      570.39      602.85      8.78 o 
  -7   1   3      345.94      371.43      4.47 o 
  -6   1   3      991.10      960.68     17.39 o 
  -5   1   3      443.95      442.97      6.37 o 
  -4   1   3      127.37      111.86      2.22 o 
  -3   1   3        4.58        6.48      0.70 o 
  -2   1   3     4187.74     4289.13     68.54 o 
  -1   1   3      285.05      290.33      4.50 o 
   0   1   3       46.85       37.97      0.47 o 
   1   1   3     2531.40     2653.38    125.96 o 
   2   1   3     1759.36     1743.57     27.79 o 
   3   1   3      508.45      515.33      6.97 o 
   4   1   3     3673.97     4174.73     74.26 o 
   5   1   3      513.43      610.11     11.44 o 
   6   1   3     1037.89     1087.40     28.92 o 
   7   1   3       15.91       29.82      2.36 o 
   8   1   3      348.52      386.36     10.41 o 
   9   1   3       90.04       91.37      3.49 o 
  10   1   3      167.43      168.40      5.96 o 
  11   1   3        5.50       11.79      2.15 o 
  12   1   3      304.83      256.32      8.87 o 
  13   1   3        2.64        4.83      1.88 o 
  14   1   3       19.89       17.71      2.62 o 
  15   1   3       12.24        5.88      2.56 o 
  16   1   3        1.65        0.00      4.06 o 
 -18   2   3       12.10       18.75      3.61 o 
 -17   2   3        0.57        0.68      2.45 o 
 -16   2   3       35.38       29.13      3.63 o 
 -15   2   3      132.10      138.07      8.55 o 
 -14   2   3        6.95       10.32      2.49 o 
 -13   2   3       44.94       40.96      2.88 o 
 -12   2   3        5.42        6.58      1.43 o 
 -11   2   3        6.11        5.70      1.23 o 
 -10   2   3       29.53       26.40      3.13 o 
  -9   2   3       84.98       62.94      2.51 o 
  -8   2   3     4497.67     4904.79    145.22 o 
  -7   2   3     2258.55     2109.83     64.60 o 
  -6   2   3      422.14      449.75     10.16 o 
  -5   2   3      847.12      972.36     26.33 o 
  -4   2   3     1313.90     1249.59     12.69 o 
  -3   2   3     2996.35     3044.95     44.34 o 
  -2   2   3      797.38      754.93     11.34 o 
  -1   2   3     3642.96     3835.02     57.49 o 
   0   2   3     1720.79     1543.81     67.82 o 
   1   2   3      124.76      190.58      3.02 o 
   2   2   3      254.72      244.28      3.72 o 
   3   2   3      499.11      470.16      7.46 o 
   4   2   3     2465.11     2641.55     60.00 o 
   5   2   3        2.79        0.00      0.76 o 
   6   2   3        0.12        9.87      1.84 o 
   7   2   3       71.62       61.78      2.19 o 
   8   2   3      938.68      978.22     25.61 o 
   9   2   3      294.16      279.25      9.88 o 
  10   2   3      284.96      281.02      8.28 o 
  11   2   3     1114.75     1144.68     32.63 o 
  12   2   3       15.61       20.66      2.16 o 
  13   2   3        2.95        0.35      1.44 o 
  14   2   3      129.68      122.12      6.01 o 
  15   2   3        3.04        1.63      2.28 o 
  16   2   3       35.07       42.08      8.27 o 
 -18   3   3        5.74        3.81      3.70 o 
 -17   3   3        4.98        2.33      2.54 o 
 -16   3   3        0.56        0.00      2.15 o 
 -15   3   3       25.21       31.05      3.81 o 
 -14   3   3       65.46       60.62      4.44 o 
 -13   3   3      248.83      242.95     10.03 o 
 -12   3   3      202.61      193.97      8.77 o 
 -11   3   3        2.02        4.36      2.08 o 
 -10   3   3      357.55      321.19     18.89 o 
  -9   3   3       45.33       58.49      3.43 o 
  -8   3   3        0.04        0.00      1.77 o 
  -7   3   3      224.20      180.74      4.55 o 
  -6   3   3      534.45      670.11     13.87 o 
  -5   3   3      232.38      260.48      6.98 o 
  -4   3   3      888.52      971.04     13.89 o 
  -3   3   3       60.02       39.39      1.03 o 
  -2   3   3     2985.33     2990.64     61.23 o 
  -1   3   3     1317.03     1285.66     18.49 o 
   0   3   3      271.75      249.83      5.16 o 
   1   3   3     6188.18     6101.43    119.40 o 
   2   3   3     1594.47     1609.99     25.42 o 
   3   3   3      813.16      888.47     27.52 o 
   4   3   3     1410.05     1504.34     26.41 o 
   5   3   3      522.74      517.31      9.76 o 
   6   3   3      804.73      811.07     16.28 o 
   7   3   3        0.53        1.98      1.15 o 
   8   3   3       56.26       43.76      2.80 o 
   9   3   3      809.63      802.86     23.16 o 
  10   3   3      189.23      172.12      6.03 o 
  11   3   3        3.79        3.15      1.51 o 
  12   3   3       35.51       44.20      3.15 o 
  13   3   3       34.78       27.89      2.69 o 
  14   3   3        4.12        4.11      1.89 o 
  15   3   3       48.45       53.85      5.56 o 
  16   3   3        0.10        9.04      7.49 o 
 -17   4   3       12.25       10.68      4.11 o 
 -16   4   3        5.67        0.00      2.60 o 
 -15   4   3        0.37        3.96      3.58 o 
 -14   4   3      169.80      163.68      6.77 o 
 -13   4   3       29.05       36.08      3.19 o 
 -12   4   3        5.14        4.48      1.62 o 
 -11   4   3        0.01        0.00      1.11 o 
 -10   4   3       13.29       17.04      1.86 o 
  -9   4   3       67.09       63.36      2.67 o 
  -8   4   3       88.09       73.29      5.01 o 
  -7   4   3      581.79      514.56     11.35 o 
  -6   4   3     1746.77     1879.67     28.91 o 
  -5   4   3      101.41      129.08      2.49 o 
  -4   4   3       42.16       61.75      1.52 o 
  -3   4   3       23.26       36.01      1.14 o 
  -2   4   3      167.85      161.78      3.28 o 
  -1   4   3      629.06      700.23     17.77 o 
   0   4   3     1311.18     1208.13     25.57 o 
   1   4   3     1009.68     1111.74     17.91 o 
   2   4   3      866.56      878.10     14.46 o 
   3   4   3        0.38        4.83      0.74 o 
   4   4   3      295.58      360.67      6.67 o 
   5   4   3        6.65       14.08      1.53 o 
   6   4   3     1557.70     1689.66     41.21 o 
   7   4   3       87.61      120.96      4.29 o 
   8   4   3      281.49      293.67      9.90 o 
   9   4   3       13.78       22.19      1.96 o 
  10   4   3       34.18       25.43      2.08 o 
  11   4   3       88.16       68.98      4.33 o 
  12   4   3       12.36       10.46      1.78 o 
  13   4   3       18.88       21.54      2.43 o 
  14   4   3       29.76       31.77      4.29 o 
  15   4   3        0.35        0.00      2.95 o 
  16   4   3        2.98        0.12      4.40 o 
 -17   5   3        2.04        5.94      3.83 o 
 -16   5   3       10.99       15.29      4.26 o 
 -15   5   3       65.28       65.72      5.04 o 
 -14   5   3       12.60       17.95      2.49 o 
 -13   5   3      115.51      101.30      5.73 o 
 -12   5   3      219.18      197.91      7.78 o 
 -11   5   3        6.51        8.96      1.75 o 
 -10   5   3       65.09       63.07      3.04 o 
  -9   5   3        2.28        7.94      3.03 o 
  -8   5   3       76.50       75.53      2.77 o 
  -7   5   3       68.41       69.83      3.18 o 
  -6   5   3      152.91      172.61      3.99 o 
  -5   5   3     2744.06     3131.91     64.94 o 
  -4   5   3      115.22      125.10      2.75 o 
  -2   5   3      149.15      119.90      3.59 o 
  -1   5   3       54.28       52.81      2.14 o 
   0   5   3       67.48       60.02      1.67 o 
   1   5   3       31.37       32.65      1.29 o 
   2   5   3        7.56        9.41      1.37 o 
   3   5   3      328.62      362.10     13.34 o 
   4   5   3       41.40       46.28      1.72 o 
   5   5   3      214.15      241.31      6.10 o 
   6   5   3       17.39       33.47      2.03 o 
   7   5   3       53.07       61.30      2.81 o 
   8   5   3       15.04        9.14      1.39 o 
   9   5   3       42.66       46.72      2.57 o 
  10   5   3       69.17       58.21      3.39 o 
  11   5   3       15.54       21.26      2.52 o 
  12   5   3       30.81       24.45      2.45 o 
  13   5   3       32.31       26.87      3.55 o 
  14   5   3       16.52       19.83      4.19 o 
  15   5   3       54.29       44.78      6.66 o 
 -17   6   3        2.45        6.35      3.87 o 
 -16   6   3        4.30        4.21      3.11 o 
 -15   6   3        1.81        2.40      2.37 o 
 -14   6   3       11.04       16.98      3.62 o 
 -13   6   3        4.62        4.57      2.21 o 
 -12   6   3      361.77      293.55     12.62 o 
 -11   6   3      302.67      288.87     13.78 o 
 -10   6   3       36.50       37.40      3.30 o 
  -9   6   3       43.67       47.55      2.41 o 
  -8   6   3      464.29      470.02     11.72 o 
  -7   6   3       28.62       25.65      1.29 o 
  -6   6   3       65.20       48.33      1.47 o 
  -5   6   3       10.11       10.61      1.04 o 
  -4   6   3      740.13      783.44     21.94 o 
  -3   6   3     2006.89     2091.42     40.69 o 
  -2   6   3      709.94      705.48     14.80 o 
  -1   6   3       14.10       28.07      1.46 o 
   0   6   3      136.53      155.18      3.76 o 
   1   6   3        9.17       15.31      1.02 o 
   2   6   3      646.45      634.25     11.83 o 
   3   6   3     2935.97     3215.08     67.88 o 
   4   6   3      538.33      565.50     11.34 o 
   5   6   3      162.34      145.76      6.50 o 
   6   6   3       87.85       82.08      2.95 o 
   7   6   3      251.99      209.14      5.66 o 
   8   6   3      188.08      182.00      5.37 o 
   9   6   3      172.65      179.51      6.07 o 
  10   6   3       72.03       73.03      3.70 o 
  11   6   3        5.41        3.59      3.21 o 
  12   6   3       23.92       23.69      3.29 o 
  13   6   3        4.73       11.63      4.03 o 
  14   6   3        1.75        2.04      3.07 o 
  15   6   3       38.65       38.91      6.40 o 
 -16   7   3       14.09       21.03      5.32 o 
 -15   7   3        1.10        4.17      3.27 o 
 -14   7   3       10.74       18.30      3.15 o 
 -13   7   3       68.00       69.70      5.22 o 
 -12   7   3       48.38       38.84      4.12 o 
 -11   7   3        3.80        6.74      2.92 o 
 -10   7   3       12.00        9.80      2.14 o 
  -9   7   3      685.19      657.03     23.60 o 
  -8   7   3      261.04      257.64     10.43 o 
  -7   7   3      122.86      130.86      4.23 o 
  -6   7   3     1135.60     1080.10     27.35 o 
  -5   7   3     1195.09     1246.35     25.60 o 
  -4   7   3      202.04      193.55      4.36 o 
  -3   7   3      646.16      662.45     13.13 o 
  -2   7   3      562.53      692.27     29.46 o 
  -1   7   3       68.44       66.06      2.72 o 
   0   7   3        2.76        7.22      1.65 o 
   1   7   3        0.08       10.03      2.93 o 
   2   7   3      190.69      200.81      4.44 o 
   3   7   3      111.64      100.40      2.64 o 
   4   7   3        7.83        9.28      1.56 o 
   5   7   3      156.75      203.41      7.00 o 
   6   7   3       53.64       43.48      3.07 o 
   7   7   3       56.86       56.77      3.55 o 
   8   7   3       33.01       43.36      3.42 o 
   9   7   3      183.74      156.89      6.65 o 
  10   7   3       41.65       48.79      3.83 o 
  11   7   3        7.45        7.68      2.62 o 
  12   7   3       31.91       42.97      5.04 o 
  13   7   3      110.46      123.13     11.21 o 
  14   7   3        0.01        4.83      3.61 o 
 -15   8   3       16.74       16.89      4.10 o 
 -14   8   3        7.05       12.76      3.30 o 
 -13   8   3       23.59       24.82      3.25 o 
 -12   8   3      129.79      135.78      7.33 o 
 -11   8   3      132.41      143.12      8.05 o 
 -10   8   3      131.79      125.85      6.56 o 
  -9   8   3       26.11       17.92      2.86 o 
  -8   8   3      452.33      437.99     17.07 o 
  -7   8   3      136.86      129.45      4.92 o 
  -6   8   3       56.78       59.59      6.20 o 
  -5   8   3      970.05      958.51     27.10 o 
  -4   8   3     2378.57     2413.58     68.39 o 
  -3   8   3     1910.08     1789.34     70.57 o 
  -2   8   3       51.20       55.76      2.04 o 
  -1   8   3       37.65       30.75      2.19 o 
   0   8   3       11.62        7.48      0.91 o 
   1   8   3       36.15       29.93      1.58 o 
   2   8   3      267.17      272.13      8.28 o 
   3   8   3       40.27       33.46      2.54 o 
   4   8   3      443.87      455.96     14.27 o 
   5   8   3      360.23      390.52     12.31 o 
   6   8   3        4.19       10.47      1.99 o 
   7   8   3       69.31       85.98      4.74 o 
   8   8   3       34.75       41.37      3.35 o 
   9   8   3        7.24       14.71      2.55 o 
  10   8   3       80.32       84.58      5.27 o 
  11   8   3      287.43      272.72     12.43 o 
  12   8   3       35.06       35.39      5.85 o 
  13   8   3       37.42       56.69      6.99 o 
  14   8   3       31.24       20.43      8.78 o 
 -15   9   3        5.89        6.70      2.66 o 
 -14   9   3       11.44       21.96      3.77 o 
 -13   9   3       22.52       32.47      4.12 o 
 -12   9   3        1.59        3.80      2.44 o 
 -11   9   3       16.91       21.70      3.00 o 
 -10   9   3       13.48       19.66      5.62 o 
  -9   9   3        4.06        7.18      2.59 o 
  -8   9   3       39.96       36.50      4.15 o 
  -7   9   3      127.96      117.95      5.36 o 
  -6   9   3      620.20      624.06     18.42 o 
  -5   9   3      284.65      289.18      9.82 o 
  -4   9   3       15.24       14.96      4.04 o 
  -3   9   3       83.26       79.68      3.47 o 
  -2   9   3        0.31        1.94      1.93 o 
  -1   9   3       26.09       28.83      1.96 o 
   0   9   3        0.44        0.00      0.77 o 
   1   9   3      297.51      269.80     10.11 o 
   2   9   3       63.27       56.84      4.21 o 
   3   9   3      273.69      268.31      8.92 o 
   4   9   3       34.58       50.32      3.31 o 
   5   9   3      194.41      219.18      8.33 o 
   6   9   3      223.03      214.12      8.33 o 
   7   9   3        4.17        3.52      1.92 o 
   8   9   3       25.91       20.59      2.97 o 
   9   9   3       50.40       55.73      4.58 o 
  10   9   3       38.48       39.65      4.39 o 
  11   9   3       21.80       24.44      4.51 o 
  12   9   3       49.74       34.95      6.09 o 
  13   9   3       46.76       36.68      6.88 o 
 -14  10   3       22.12       31.99      4.87 o 
 -13  10   3        0.10        4.55      4.53 o 
 -12  10   3       28.88       34.79      4.88 o 
 -11  10   3      129.47      127.86      8.13 o 
 -10  10   3        2.27        4.31      2.45 o 
  -9  10   3       46.10       35.79      3.83 o 
  -8  10   3       13.70       21.77      3.28 o 
  -7  10   3       39.71       37.68      2.92 o 
  -6  10   3      172.13      175.93      6.69 o 
  -5  10   3      397.70      390.87     13.28 o 
  -4  10   3      190.20      213.26      9.09 o 
  -3  10   3       75.21       61.54      3.25 o 
  -2  10   3       80.74       84.73      3.98 o 
  -1  10   3       13.10       12.27      2.52 o 
   0  10   3       56.82       54.77      3.16 o 
   1  10   3      168.60      165.78      5.96 o 
   2  10   3       34.34       37.37      3.27 o 
   3  10   3       95.95       98.23      4.85 o 
   4  10   3       42.53       44.06      3.66 o 
   5  10   3        2.29        0.00      1.88 o 
   6  10   3      132.23      140.54      6.80 o 
   7  10   3       44.50       36.93      3.61 o 
   8  10   3        4.01        4.02      2.01 o 
   9  10   3        0.85        3.60      2.11 o 
  10  10   3       15.31       25.07      3.94 o 
  11  10   3        7.18       10.06      5.09 o 
  12  10   3        1.83        1.08      3.01 o 
 -13  11   3       45.37       53.05      5.97 o 
 -12  11   3       42.49       43.20      5.52 o 
 -11  11   3        2.48        4.46      2.66 o 
 -10  11   3        8.49        7.17      2.79 o 
  -9  11   3       69.60       58.09      6.14 o 
  -8  11   3      275.26      247.93     13.57 o 
  -7  11   3       56.46       39.89      4.15 o 
  -6  11   3      114.32      105.83      6.43 o 
  -5  11   3       23.36       27.94      2.72 o 
  -4  11   3      162.67      155.02      6.69 o 
  -3  11   3       95.16       95.45      4.50 o 
  -2  11   3        0.56        1.00      1.75 o 
  -1  11   3       21.31       26.63      3.12 o 
   0  11   3       77.72       83.79      5.30 o 
   1  11   3      145.75      158.72      6.46 o 
   2  11   3       19.27       26.58      4.29 o 
   3  11   3        1.01        3.85      1.74 o 
   4  11   3       40.00       57.72      4.37 o 
   5  11   3       27.82       18.73      2.85 o 
   6  11   3      157.28      158.44      8.07 o 
   7  11   3       23.14       27.55      3.15 o 
   8  11   3       11.49       16.80      2.91 o 
   9  11   3        1.16        0.00      2.20 o 
  10  11   3        0.02        1.18      3.00 o 
  11  11   3        1.76        3.35      3.38 o 
 -11  12   3        2.53        6.90      3.83 o 
 -10  12   3        1.27        0.00      2.26 o 
  -9  12   3        3.56        0.00      3.14 o 
  -8  12   3      260.05      262.63     14.96 o 
  -7  12   3      145.74      146.15      9.92 o 
  -6  12   3        2.24        9.38      2.39 o 
  -5  12   3        3.61        6.25      2.48 o 
  -4  12   3        2.53        3.49      3.59 o 
  -3  12   3        1.68        0.63      2.70 o 
  -2  12   3       24.74       19.03      2.86 o 
  -1  12   3       69.78       70.25      5.41 o 
   0  12   3       97.65       96.92      6.18 o 
   1  12   3       55.02       65.51      4.84 o 
   2  12   3       40.05       41.30      4.15 o 
   3  12   3       15.34       11.00      2.84 o 
   4  12   3        2.95        7.09      2.90 o 
   5  12   3       17.26       20.66      3.14 o 
   6  12   3       20.10       23.31      3.20 o 
   7  12   3       36.39       35.40      3.70 o 
   8  12   3        0.07        1.80      2.09 o 
   9  12   3        1.47        0.00      3.62 o 
  10  12   3        9.33       11.95      6.26 o 
 -10  13   3       23.15       25.13      5.20 o 
  -9  13   3        2.12       12.74      4.11 o 
  -8  13   3       92.94       75.81      8.65 o 
  -7  13   3       29.03       32.83      5.48 o 
  -6  13   3      395.48      415.68     25.77 o 
  -5  13   3      150.39      155.95      9.52 o 
  -4  13   3        0.58        5.66      2.51 o 
  -3  13   3       42.52       39.84      4.54 o 
  -2  13   3      174.93      173.62      9.51 o 
  -1  13   3       34.78       30.12      3.58 o 
   0  13   3       21.73       27.17      3.83 o 
   1  13   3       50.15       49.21      4.92 o 
   2  13   3      115.28      104.73      7.01 o 
   3  13   3       19.92       20.13      3.75 o 
   4  13   3      130.81      112.56      7.54 o 
   5  13   3       26.15       16.21      3.02 o 
   6  13   3        0.03        1.59      2.85 o 
   7  13   3        2.77        3.52      3.94 o 
   8  13   3        0.60        0.00      3.86 o 
  -8  14   3        0.33        7.59      3.91 o 
  -7  14   3      152.60      142.27     11.65 o 
  -6  14   3       18.21        8.91      4.51 o 
  -5  14   3       36.21       31.93      5.79 o 
  -4  14   3        0.60        4.89      2.64 o 
  -3  14   3        0.16        0.00      2.63 o 
  -2  14   3        0.06        2.41      2.70 o 
  -1  14   3       59.41       54.14      5.36 o 
   0  14   3       20.76       26.27      4.52 o 
   1  14   3       70.60       77.53      6.72 o 
   2  14   3        8.04        5.26      2.85 o 
   3  14   3       29.29       26.13      3.67 o 
   4  14   3       16.05       17.97      3.90 o 
   5  14   3       37.35       37.31      5.02 o 
   6  14   3       15.88       19.52      6.50 o 
  -4  15   3        0.03        2.71      3.11 o 
  -3  15   3       10.60       12.29      5.83 o 
  -2  15   3        3.36        1.13      2.23 o 
  -1  15   3        2.00        1.80      2.58 o 
   0  15   3        0.02        0.00      2.26 o 
   1  15   3        9.55       12.72      3.53 o 
   2  15   3        3.18        5.07      3.11 o 
 -18   0   4       46.99       48.89      7.57 o 
 -17   0   4        0.15        0.00      4.16 o 
 -16   0   4      383.75      389.24     24.23 o 
 -15   0   4       62.62       69.30     18.56 o 
 -14   0   4      731.58      684.95     39.61 o 
 -13   0   4      227.30      233.80     15.92 o 
 -12   0   4     1578.62     1513.15     77.42 o 
 -11   0   4     2153.57     2181.91    106.40 o 
 -10   0   4      273.60      238.77      6.40 o 
  -9   0   4       56.37       60.36      3.88 o 
  -8   0   4     5863.76     6045.27    165.54 o 
  -7   0   4     5377.99     5714.62    149.04 o 
  -6   0   4      665.04      632.07     15.93 o 
  -5   0   4      314.41      367.75     13.00 o 
  -4   0   4     6660.57     6739.91    204.02 o 
  -3   0   4    12761.47    12323.81    424.31 o 
  -2   0   4     1455.62     1465.41     59.38 o 
  -1   0   4     1150.01     1106.01     21.69 o 
   0   0   4        0.88        5.75      2.08 o 
   1   0   4       59.59       81.67      1.66 o 
   2   0   4     2661.44     2948.60     51.10 o 
   3   0   4     1328.26     1263.39     25.03 o 
   4   0   4    22310.12    22253.28   1099.79 o 
   5   0   4     8611.93     8839.53    282.74 o 
   6   0   4     1604.20     1632.85     46.70 o 
   7   0   4      288.36      298.64     10.65 o 
   8   0   4      252.49      283.43     11.83 o 
   9   0   4      278.37      248.15     34.79 o 
  10   0   4      171.18      196.72     12.97 o 
  11   0   4       26.42       19.83      8.00 o 
  12   0   4       13.41       26.60      4.17 o 
  13   0   4      310.03      328.43     16.82 o 
  14   0   4        1.53        0.71      3.69 o 
  15   0   4        0.09        2.97      6.54 o 
  16   0   4        4.75        5.23      6.54 o 
 -18   1   4        2.18        4.37      2.87 o 
 -17   1   4       10.13       10.69      3.02 o 
 -16   1   4       15.27       24.49      3.54 o 
 -15   1   4       28.80       33.81      4.83 o 
 -14   1   4        0.45        3.20      2.08 o 
 -13   1   4      426.55      402.84     16.52 o 
 -12   1   4      130.05      124.14      4.23 o 
 -11   1   4      167.97      143.49      4.70 o 
 -10   1   4       63.45       56.66      3.92 o 
  -9   1   4      936.78      857.05     18.76 o 
  -8   1   4     1502.83     1548.47     34.41 o 
  -7   1   4      267.84      275.04      6.15 o 
  -6   1   4      323.24      251.88      3.44 o 
  -5   1   4      313.36      333.52      7.05 o 
  -4   1   4       23.34       34.23      3.38 o 
  -3   1   4      774.92      827.08     11.35 o 
  -2   1   4      121.09      116.48      2.06 o 
  -1   1   4     3251.84     3635.96     57.40 o 
   0   1   4     3032.41     2606.37     32.87 o 
   1   1   4     1422.20     1327.66     24.56 o 
   2   1   4      497.88      509.80     15.99 o 
   3   1   4        5.28       10.09      1.54 o 
   4   1   4     1394.78     1325.24     22.20 o 
   5   1   4     1517.24     1590.86     29.56 o 
   6   1   4       16.40       14.24      1.24 o 
   7   1   4        0.41        1.30      1.54 o 
   8   1   4      215.14      243.70      7.12 o 
   9   1   4      439.62      417.33     11.91 o 
  10   1   4        0.05        8.20      3.00 o 
  11   1   4       33.81       49.60      3.45 o 
  12   1   4        3.30        3.02      1.44 o 
  13   1   4        5.47        5.79      2.19 o 
  14   1   4       40.41       34.66      4.44 o 
  15   1   4        1.08        2.16      3.15 o 
  16   1   4        0.28        0.00      3.32 o 
 -18   2   4        0.01        1.70      2.70 o 
 -17   2   4        0.91        3.26      2.56 o 
 -16   2   4        0.43        3.42      4.77 o 
 -15   2   4       26.08       28.58      3.85 o 
 -14   2   4      152.09      153.34      7.67 o 
 -13   2   4       17.95       17.31      1.80 o 
 -12   2   4      148.81      130.02      6.14 o 
 -11   2   4      866.63      829.25     21.84 o 
 -10   2   4      747.60      802.96     20.02 o 
  -9   2   4      114.52      101.39      3.52 o 
  -8   2   4      210.64      188.39      4.72 o 
  -7   2   4        4.98        0.00      1.13 o 
  -6   2   4       11.15       16.18      2.06 o 
  -4   2   4     8199.65     8324.88    156.97 o 
  -3   2   4     3825.85     3907.40     66.87 o 
  -2   2   4     2275.89     2114.71     41.65 o 
  -1   2   4      688.72      753.72     11.72 o 
   0   2   4     8621.50     8768.77    179.70 o 
   1   2   4     1240.43     1099.94     19.17 o 
   2   2   4      801.01      974.53     12.03 o 
   3   2   4      435.35      449.32      7.04 o 
   4   2   4      170.97      130.52      2.62 o 
   5   2   4     1130.47     1098.47     53.31 o 
   6   2   4        8.72       11.57      1.26 o 
   7   2   4       55.36       62.32      2.38 o 
   8   2   4      149.91      138.50      6.42 o 
   9   2   4        1.62       13.21      1.87 o 
  10   2   4      149.44      140.49      4.86 o 
  11   2   4      142.83      136.77      6.36 o 
  12   2   4      107.94      109.02      5.77 o 
  13   2   4        5.47        4.01      2.96 o 
  14   2   4        0.88        3.10      2.46 o 
  15   2   4        2.55        3.36      3.14 o 
 -18   3   4       27.63       34.75      5.61 o 
 -17   3   4       16.28       17.35      3.52 o 
 -16   3   4      127.98      122.67      8.09 o 
 -15   3   4       39.46       34.36      3.89 o 
 -14   3   4       10.45        4.89      2.15 o 
 -13   3   4       63.88       56.19      3.07 o 
 -12   3   4      292.24      261.64      8.36 o 
 -11   3   4       61.90       61.97      3.95 o 
 -10   3   4       54.81       63.05      3.81 o 
  -9   3   4      437.48      419.16     16.33 o 
  -8   3   4      630.90      614.36     14.72 o 
  -7   3   4      920.03     1022.97     23.12 o 
  -6   3   4       12.51        4.43      1.18 o 
  -5   3   4     5645.96     6366.90    119.32 o 
  -4   3   4     3844.42     4242.03     77.76 o 
  -3   3   4      237.87      266.60      4.38 o 
  -2   3   4     2309.86     2315.70     44.19 o 
  -1   3   4        4.41        7.07      1.20 o 
   0   3   4      310.35      278.05      4.49 o 
   1   3   4        0.08        8.29      0.95 o 
   2   3   4     2404.13     2561.75     47.02 o 
   3   3   4     2112.05     2238.77     49.69 o 
   4   3   4       32.14       30.85      1.89 o 
   5   3   4       36.84       38.71      1.59 o 
   6   3   4       62.72       61.90      2.82 o 
   7   3   4       20.31       26.66      1.96 o 
   8   3   4       43.14       40.82      2.26 o 
   9   3   4        7.10        3.73      1.70 o 
  10   3   4       53.13       51.84      3.08 o 
  11   3   4       22.12       20.40      2.46 o 
  12   3   4       45.72       50.92      3.98 o 
  13   3   4       18.67       19.08      3.00 o 
  14   3   4       57.38       49.28      6.16 o 
  15   3   4        3.30        2.53      3.98 o 
 -17   4   4        0.44        0.00      5.89 o 
 -16   4   4       39.51       46.34      4.91 o 
 -15   4   4      132.61      125.07      7.60 o 
 -14   4   4       48.24       38.55      3.60 o 
 -13   4   4        1.70        1.64      2.24 o 
 -12   4   4      770.75      723.77     27.72 o 
 -11   4   4       42.73       41.95      2.87 o 
 -10   4   4      416.33      393.04     11.11 o 
  -9   4   4       30.46       28.84      2.09 o 
  -8   4   4     1250.19     1222.32     30.97 o 
  -7   4   4     2369.04     2311.47     57.75 o 
  -6   4   4      662.08      598.10     13.62 o 
  -5   4   4      264.78      278.03      4.76 o 
  -4   4   4     1534.19     1652.30     31.71 o 
  -3   4   4     3174.54     3159.70    137.54 o 
  -2   4   4      151.01      164.19      3.27 o 
  -1   4   4      354.36      337.92      5.91 o 
   0   4   4     1820.35     1786.39     39.68 o 
   1   4   4      339.46      249.77      5.03 o 
   2   4   4       26.33       27.38      1.25 o 
   3   4   4     1332.91     1384.25     25.79 o 
   4   4   4     1634.53     1738.06     34.26 o 
   5   4   4      187.08      171.60      4.85 o 
   6   4   4      113.16      127.23      3.76 o 
   7   4   4      137.43      149.78      4.23 o 
   8   4   4     1126.88     1055.09     25.90 o 
   9   4   4       24.69       28.03      2.18 o 
  10   4   4       51.30       41.03      2.49 o 
  11   4   4       76.97       82.65      3.92 o 
  12   4   4       91.04       83.53      5.11 o 
  13   4   4       12.67       19.97      2.92 o 
  14   4   4       11.82        9.80      2.76 o 
  15   4   4        6.04        1.41      4.64 o 
 -17   5   4        1.93        0.04      3.08 o 
 -16   5   4       12.68       13.85      4.06 o 
 -15   5   4       29.37       42.44      7.93 o 
 -14   5   4        0.01        8.02      5.60 o 
 -13   5   4      162.03      146.02      8.02 o 
 -12   5   4      677.96      607.60     19.19 o 
 -11   5   4      147.27      162.19      6.55 o 
 -10   5   4      125.79      118.96      4.64 o 
  -9   5   4       26.73       26.49      1.97 o 
  -8   5   4      120.25      116.55      4.18 o 
  -7   5   4      247.53      248.85      6.74 o 
  -6   5   4       27.18       33.25      1.39 o 
  -5   5   4     3295.48     3367.74     69.21 o 
  -4   5   4     2515.56     2487.03     49.58 o 
  -3   5   4      241.12      255.00      5.69 o 
  -2   5   4     1255.16     1177.36     24.19 o 
  -1   5   4       50.57       53.97      4.09 o 
   0   5   4       34.95       33.40      2.31 o 
   1   5   4      233.10      259.18      6.00 o 
   2   5   4        0.65        8.09      1.37 o 
   3   5   4     1662.59     1679.23     34.23 o 
   4   5   4      805.95      867.24     20.62 o 
   5   5   4       67.08       68.27      2.52 o 
   6   5   4     2163.06     2225.30     53.02 o 
   7   5   4      172.35      158.90      4.94 o 
   8   5   4      236.55      206.46      6.16 o 
   9   5   4       76.33       85.02      3.56 o 
  10   5   4        0.02        5.10      2.03 o 
  11   5   4       99.57      106.19      5.65 o 
  12   5   4        6.82        3.06      1.80 o 
  13   5   4        2.35        4.49      4.23 o 
  14   5   4       30.17       36.14      7.80 o 
  15   5   4        2.34        0.00      3.57 o 
 -17   6   4      100.16      113.29     10.54 o 
 -16   6   4        3.25        6.21      5.84 o 
 -15   6   4      140.46      167.37     12.37 o 
 -14   6   4       91.48       87.91      7.71 o 
 -13   6   4       56.46       50.59      5.13 o 
 -12   6   4        9.55       10.03      2.48 o 
 -11   6   4      142.33      130.99      5.29 o 
 -10   6   4      169.54      171.21      6.21 o 
  -9   6   4      122.39      115.83      4.22 o 
  -8   6   4      185.67      184.51      5.96 o 
  -7   6   4      644.47      609.21     13.91 o 
  -6   6   4       93.36       80.15      2.16 o 
  -5   6   4      150.58      167.79      3.83 o 
  -4   6   4      444.31      429.72      8.66 o 
  -3   6   4       90.62       75.97      3.38 o 
  -2   6   4      509.46      543.01     22.96 o 
  -1   6   4      633.31      680.74     17.93 o 
   0   6   4     1109.22     1044.29     21.38 o 
   1   6   4     8153.56     8775.05    220.62 o 
   2   6   4       19.18       21.42      1.48 o 
   3   6   4      473.38      484.59     11.07 o 
   4   6   4      134.87      125.87      3.83 o 
   5   6   4       18.11       24.77      2.16 o 
   6   6   4      184.90      159.44      4.56 o 
   7   6   4      232.59      211.45      5.98 o 
   8   6   4        9.81       22.15      2.27 o 
   9   6   4      342.80      341.33     12.67 o 
  10   6   4       69.75       91.28      5.15 o 
  11   6   4        1.41        4.51      3.48 o 
  12   6   4        3.03        3.78      2.40 o 
  13   6   4        1.89       12.73      9.11 o 
  14   6   4        1.50        0.00      3.94 o 
 -16   7   4       43.43       37.04      5.47 o 
 -15   7   4        0.80        4.86      2.72 o 
 -14   7   4       42.48       37.09      4.25 o 
 -13   7   4       96.94       89.35      5.88 o 
 -12   7   4       41.42       46.83      4.42 o 
 -11   7   4        5.50       13.02      3.76 o 
 -10   7   4       32.39       24.15      3.04 o 
  -9   7   4       73.92       73.68      6.74 o 
  -8   7   4       60.17       58.35      4.17 o 
  -7   7   4       21.33       30.25      1.42 o 
  -6   7   4       86.32       87.81      2.83 o 
  -5   7   4     1484.84     1439.92     31.49 o 
  -4   7   4     2263.52     2242.93     50.98 o 
  -3   7   4       29.81       24.92      1.60 o 
  -2   7   4      652.24      602.24     17.20 o 
  -1   7   4       23.80       31.76      2.27 o 
   0   7   4      149.39      144.13      5.61 o 
   1   7   4      174.68      172.93      4.62 o 
   2   7   4      114.46      128.71      3.68 o 
   3   7   4       54.83       51.83      3.18 o 
   4   7   4      170.70      178.02      4.60 o 
   5   7   4       23.74       33.04      2.50 o 
   6   7   4        1.28        1.10      1.15 o 
   7   7   4        2.62        2.39      2.09 o 
   8   7   4       47.31       41.75      3.81 o 
   9   7   4       27.09       23.88      3.27 o 
  10   7   4        1.18        2.60      3.18 o 
  11   7   4       63.65       75.18      6.35 o 
  12   7   4        5.41        2.49      3.15 o 
  13   7   4        7.67       16.11      4.39 o 
  14   7   4       19.32       12.85      5.80 o 
 -15   8   4       13.15        9.00      5.54 o 
 -14   8   4       42.72       41.62      4.35 o 
 -13   8   4       10.18        9.83      4.05 o 
 -12   8   4        9.00       12.31      4.24 o 
 -11   8   4      112.48      107.17      6.41 o 
 -10   8   4       16.21       21.28      3.05 o 
  -9   8   4       16.46       15.60      2.78 o 
  -8   8   4      102.46      103.47      5.91 o 
  -7   8   4      249.03      231.89      7.17 o 
  -6   8   4     1050.22     1076.25     29.96 o 
  -5   8   4        1.37        0.00      1.38 o 
  -4   8   4      810.18      787.66     18.72 o 
  -3   8   4     2120.91     1932.35     82.91 o 
  -2   8   4        2.16        7.08      3.54 o 
  -1   8   4      471.47      494.62     13.65 o 
   0   8   4        8.48       12.94      1.45 o 
   1   8   4      270.06      263.09      8.20 o 
   2   8   4       98.00       85.82      2.85 o 
   3   8   4       13.11       14.29      1.70 o 
   4   8   4      111.38      104.69      4.81 o 
   5   8   4      720.96      768.74     24.14 o 
   6   8   4      175.55      159.27      7.25 o 
   7   8   4        3.80       15.18      3.83 o 
   8   8   4       83.85       86.58      4.77 o 
   9   8   4        0.53        9.62      2.61 o 
  10   8   4      109.90       98.45      7.10 o 
  11   8   4        2.56        2.50      2.39 o 
  12   8   4       16.10       17.45      4.60 o 
  13   8   4      110.69      119.19     11.82 o 
 -15   9   4        4.59        9.92      3.65 o 
 -14   9   4        0.39        2.21      2.52 o 
 -13   9   4       13.02       18.89      3.63 o 
 -12   9   4       12.32       19.06      3.43 o 
 -11   9   4        0.01        1.95      2.19 o 
 -10   9   4       93.86       77.49      5.37 o 
  -9   9   4      346.49      331.15     15.26 o 
  -8   9   4      527.05      522.49     21.17 o 
  -7   9   4       34.52       32.66      4.75 o 
  -6   9   4      271.77      262.76      8.78 o 
  -5   9   4       10.85       15.22      2.04 o 
  -4   9   4       47.82       60.99      3.88 o 
  -3   9   4      101.52       99.27      3.55 o 
  -2   9   4        6.36        7.38      1.13 o 
  -1   9   4      702.71      655.86     15.73 o 
   0   9   4      858.98      824.94     19.19 o 
   1   9   4        2.71       11.06      2.96 o 
   2   9   4      688.64      690.31     20.87 o 
   3   9   4        4.58        7.52      1.92 o 
   4   9   4      122.62      128.59      5.91 o 
   5   9   4       89.10       80.88      4.37 o 
   6   9   4       36.41       34.02      3.07 o 
   7   9   4        7.54        9.03      2.09 o 
   8   9   4        3.15        7.31      2.98 o 
   9   9   4       72.79       67.18      4.98 o 
  10   9   4       51.85       54.12      5.83 o 
  11   9   4        0.10        2.43      3.38 o 
  12   9   4       26.23       30.10      5.62 o 
 -14  10   4       29.91       33.70      4.37 o 
 -13  10   4       62.35       54.45      5.30 o 
 -12  10   4        8.10       10.58      3.29 o 
 -11  10   4       84.74       91.67      7.29 o 
 -10  10   4        4.38        5.48      3.47 o 
  -9  10   4      170.64      157.88      8.83 o 
  -8  10   4        7.67        9.92      2.52 o 
  -7  10   4       44.84       45.70      7.60 o 
  -6  10   4      111.64      119.45      5.30 o 
  -5  10   4      176.25      193.76      7.43 o 
  -4  10   4       31.24       40.85      3.88 o 
  -3  10   4      153.83      139.95      5.65 o 
  -2  10   4        1.91        0.00      1.87 o 
  -1  10   4       26.94       23.71      2.06 o 
   0  10   4       62.79       64.11      3.43 o 
   1  10   4      280.52      270.49     11.27 o 
   2  10   4       64.23       57.62      4.06 o 
   3  10   4       16.00       12.86      2.29 o 
   4  10   4      248.36      244.78      9.88 o 
   5  10   4       16.05       25.86      3.01 o 
   6  10   4       74.92       77.63      5.96 o 
   7  10   4       44.41       47.30      3.63 o 
   8  10   4       49.67       47.83      4.02 o 
   9  10   4        9.06       19.46      4.14 o 
  10  10   4        1.21        0.00      3.29 o 
  11  10   4       11.90       14.36      5.06 o 
 -13  11   4       29.14       35.95      4.81 o 
 -12  11   4       17.73       19.38      4.93 o 
 -11  11   4       21.58       28.02      4.07 o 
 -10  11   4        0.03        4.85      4.00 o 
  -9  11   4       81.17       96.81      7.61 o 
  -8  11   4      223.56      212.24     11.53 o 
  -7  11   4        1.20        4.01      4.38 o 
  -6  11   4       28.65       27.21      3.08 o 
  -5  11   4       10.33       16.07      2.27 o 
  -4  11   4       18.56       19.81      2.27 o 
  -3  11   4        0.50        1.59      1.74 o 
  -2  11   4        0.69        0.00      1.61 o 
  -1  11   4      252.73      238.28     10.21 o 
   0  11   4      167.99      160.22      8.11 o 
   1  11   4       25.11       30.22      3.14 o 
   2  11   4       39.50       41.59      3.49 o 
   3  11   4        0.07        0.00      1.72 o 
   4  11   4       10.37       11.41      2.52 o 
   5  11   4       31.45       26.58      3.11 o 
   6  11   4       15.51       17.90      2.61 o 
   7  11   4       51.57       47.89      4.96 o 
   8  11   4        9.21       18.79      3.84 o 
   9  11   4       23.77       32.41      6.23 o 
  10  11   4        2.50        4.32      6.34 o 
 -11  12   4       22.52       20.55      6.13 o 
 -10  12   4        5.59        3.15      3.34 o 
  -9  12   4      215.60      188.40     10.96 o 
  -8  12   4        6.10        2.68      2.46 o 
  -7  12   4       56.82       47.85      4.84 o 
  -6  12   4       32.82       46.79      8.38 o 
  -5  12   4      147.08      137.44      8.19 o 
  -4  12   4       73.32       69.08      5.24 o 
  -3  12   4       19.76       18.82      3.04 o 
  -2  12   4        2.70        0.00      1.94 o 
  -1  12   4       84.97       83.22      5.66 o 
   0  12   4        3.75        6.96      5.97 o 
   1  12   4        0.20        6.26      2.86 o 
   2  12   4       44.84       45.79      4.53 o 
   3  12   4      109.96      116.05      6.76 o 
   4  12   4      110.17      108.05      7.11 o 
   5  12   4       61.04       71.23      5.30 o 
   6  12   4        0.65        0.63      2.20 o 
   7  12   4       14.34       15.21      4.26 o 
   8  12   4        9.45       15.76      6.07 o 
   9  12   4        1.99        1.22      2.86 o 
 -10  13   4        4.82       10.42      6.99 o 
  -9  13   4       72.02       82.87      9.33 o 
  -8  13   4        0.34        0.00      3.02 o 
  -7  13   4       17.71       21.83      4.58 o 
  -6  13   4        0.00        0.00      3.07 o 
  -5  13   4       10.26       17.99      4.37 o 
  -4  13   4       54.17       51.24      4.94 o 
  -3  13   4       26.83       22.02      3.72 o 
  -2  13   4        0.03        0.00      2.37 o 
  -1  13   4       11.42       14.95      3.67 o 
   0  13   4        1.63        2.77      2.24 o 
   1  13   4        4.17        4.74      2.34 o 
   2  13   4        0.07        1.19      2.06 o 
   3  13   4       13.17       11.97      4.69 o 
   4  13   4        1.22        2.17      2.25 o 
   5  13   4        4.21        2.33      3.66 o 
   6  13   4        0.69        0.37      2.55 o 
   7  13   4        0.50        1.44      3.67 o 
  -7  14   4        4.56        5.92      3.31 o 
  -6  14   4        8.52        7.66      7.33 o 
  -5  14   4        4.81        5.10      2.94 o 
  -4  14   4       15.52       16.08      5.04 o 
  -3  14   4       27.21       26.94      3.91 o 
  -2  14   4       63.48       65.76      5.92 o 
  -1  14   4        8.40        5.32      2.73 o 
   0  14   4       49.79       49.39      5.83 o 
   1  14   4       19.69       19.75      3.47 o 
   2  14   4        0.08        1.55      2.51 o 
   3  14   4        0.59        3.47      3.54 o 
   4  14   4       17.74        6.14      3.65 o 
   5  14   4        7.65        3.93      3.59 o 
  -3  15   4        1.97        5.84      3.37 o 
  -2  15   4        6.94        4.36      2.91 o 
  -1  15   4       11.85       16.46      3.30 o 
   0  15   4        0.00        4.07      2.85 o 
 -18   1   5       15.39        5.92      3.05 o 
 -17   1   5       28.44       26.55      3.47 o 
 -16   1   5        8.78       11.01      2.73 o 
 -15   1   5       52.27       51.40      4.68 o 
 -14   1   5      254.18      247.83     11.59 o 
 -13   1   5        2.57        0.00      2.04 o 
 -12   1   5      842.77      827.94     29.12 o 
 -11   1   5     1013.23      999.31     25.10 o 
 -10   1   5      173.61      161.30      5.00 o 
  -9   1   5      474.31      481.58     11.20 o 
  -8   1   5      833.03      793.57     16.97 o 
  -7   1   5      637.30      579.82     12.19 o 
  -6   1   5        2.32        0.86      0.99 o 
  -5   1   5      599.00      689.74     12.05 o 
  -4   1   5      137.20      115.79      2.25 o 
  -3   1   5      142.94      128.61      2.67 o 
  -2   1   5      733.52      796.24     12.01 o 
  -1   1   5     2301.82     2649.47     41.48 o 
   0   1   5      288.74      264.90      6.12 o 
   1   1   5     1224.04     1223.69     21.24 o 
   2   1   5     1812.70     2095.79     76.00 o 
   3   1   5     1405.92     1488.80     30.03 o 
   4   1   5     1217.25     1111.05     28.24 o 
   5   1   5      606.89      601.75     11.09 o 
   6   1   5      469.41      494.54     15.91 o 
   7   1   5      393.94      352.36      8.04 o 
   8   1   5      104.89      103.51      3.74 o 
   9   1   5        8.49       10.78      1.51 o 
  10   1   5       84.63       68.79      3.14 o 
  11   1   5        3.95       15.56      4.49 o 
  12   1   5        1.87        2.55      2.76 o 
  13   1   5        0.04        1.16      2.17 o 
  14   1   5        1.12        0.00      2.97 o 
  15   1   5        2.52       15.43      5.42 o 
 -18   2   5        6.68        8.56      3.67 o 
 -17   2   5        5.62       15.77      4.74 o 
 -16   2   5        1.47        2.00      2.18 o 
 -15   2   5       48.42       43.65      4.13 o 
 -14   2   5        0.51        0.00      1.86 o 
 -13   2   5        9.82       10.42      2.33 o 
 -12   2   5      108.76      103.45      4.08 o 
 -11   2   5      160.07      161.81      5.38 o 
 -10   2   5      193.65      198.02      5.97 o 
  -9   2   5      395.54      387.85      9.74 o 
  -8   2   5       79.55       89.58      2.84 o 
  -7   2   5      208.74      245.27      7.22 o 
  -6   2   5     2541.93     2644.99     68.67 o 
  -5   2   5     2705.83     2850.22     51.23 o 
  -4   2   5      831.15      884.03     14.63 o 
  -3   2   5     1137.64     1376.38     26.08 o 
  -2   2   5       59.94       39.38      1.29 o 
  -1   2   5     2906.82     3373.86     65.46 o 
   0   2   5      488.89      452.00      6.27 o 
   1   2   5     1740.56     1842.15     52.91 o 
   2   2   5      358.37      305.36      6.48 o 
   3   2   5      848.30      864.09     34.50 o 
   4   2   5       16.19       18.04      1.10 o 
   5   2   5       48.88       67.66      7.07 o 
   6   2   5       18.30       19.29      1.94 o 
   7   2   5       13.80       18.68      1.84 o 
   8   2   5       12.79       21.42      2.77 o 
   9   2   5       55.42       49.47      3.28 o 
  10   2   5      110.12       90.66      4.41 o 
  11   2   5        4.39       10.63      2.46 o 
  12   2   5       37.05       32.41      3.01 o 
  13   2   5       15.87       13.11      3.21 o 
  14   2   5       24.41       32.52      4.43 o 
  15   2   5        1.98        9.18      5.16 o 
 -18   3   5       49.85       56.85      7.27 o 
 -17   3   5        1.00        3.73      2.56 o 
 -16   3   5       14.27       18.83      3.45 o 
 -15   3   5       74.45       83.45      5.74 o 
 -14   3   5       24.54       24.26      3.10 o 
 -13   3   5        7.96        6.52      1.54 o 
 -12   3   5       32.33       32.24      2.48 o 
 -11   3   5       13.60       22.76      3.47 o 
 -10   3   5      797.90      791.28     25.92 o 
  -9   3   5      300.20      312.35     11.81 o 
  -8   3   5       64.57       52.66      2.74 o 
  -7   3   5      347.56      332.85      8.11 o 
  -6   3   5       37.42       34.40      4.12 o 
  -5   3   5       32.92       17.86      1.09 o 
  -4   3   5      466.24      443.49      8.00 o 
  -3   3   5      612.76      740.56     15.18 o 
  -2   3   5      605.45      644.71     11.23 o 
  -1   3   5      463.66      504.69      8.56 o 
   0   3   5     1912.99     2146.58     42.12 o 
   1   3   5      249.49      233.94      5.43 o 
   2   3   5     1103.09     1205.36     31.25 o 
   3   3   5      225.57      236.07      6.92 o 
   4   3   5      400.64      332.13     11.43 o 
   5   3   5      100.54       88.16      2.51 o 
   6   3   5       19.40       16.69      1.70 o 
   7   3   5       11.32       14.98      2.00 o 
   8   3   5      282.52      301.44      9.55 o 
   9   3   5       67.57       67.16      2.91 o 
  10   3   5       60.65       69.74      4.13 o 
  11   3   5      125.37      137.61      7.38 o 
  12   3   5        0.07        0.85      1.75 o 
  13   3   5        5.48        6.54      3.59 o 
  14   3   5        2.35        0.00      2.90 o 
  15   3   5       10.00       19.34      6.16 o 
 -17   4   5       13.00       21.06      4.37 o 
 -16   4   5        3.09        1.14      2.68 o 
 -15   4   5        0.20        2.80      2.16 o 
 -14   4   5       29.75       38.32      2.83 o 
 -13   4   5      115.45      115.33      6.68 o 
 -12   4   5      230.37      215.77      9.69 o 
 -11   4   5       65.92       69.39      5.19 o 
 -10   4   5       30.41       43.13      2.96 o 
  -9   4   5       12.93       16.85      2.93 o 
  -8   4   5        4.47        8.36      2.07 o 
  -7   4   5        0.53        0.48      1.03 o 
  -6   4   5      740.51      670.52     11.75 o 
  -5   4   5     1164.40     1184.61     22.05 o 
  -4   4   5      123.21       94.15      2.44 o 
  -3   4   5      942.96     1029.53     22.11 o 
  -2   4   5      747.88      736.56     13.88 o 
  -1   4   5      582.38      584.22     10.67 o 
   0   4   5       35.67       53.20      1.83 o 
   1   4   5     1255.66     1128.37     20.34 o 
   2   4   5       11.74       20.28      1.17 o 
   3   4   5      390.30      382.77      7.22 o 
   4   4   5      165.57      178.12      4.11 o 
   5   4   5       57.06       61.62      2.15 o 
   6   4   5      149.16      185.18      5.68 o 
   7   4   5      188.18      175.18      5.36 o 
   8   4   5       11.68       14.09      2.10 o 
   9   4   5        3.11        0.50      1.37 o 
  10   4   5       21.29       23.93      2.76 o 
  11   4   5       26.12       31.87      3.25 o 
  12   4   5        7.63        5.58      2.16 o 
  13   4   5        7.70       15.29      3.13 o 
  14   4   5        0.03        0.00      4.26 o 
 -17   5   5        0.12        0.44      2.98 o 
 -16   5   5        3.16        2.52      4.59 o 
 -15   5   5        0.32        7.04      2.81 o 
 -14   5   5        5.90        5.96      1.80 o 
 -13   5   5        1.65        2.41      1.63 o 
 -12   5   5      402.15      370.12     12.98 o 
 -11   5   5      320.18      299.63     10.20 o 
 -10   5   5       23.63       20.90      2.28 o 
  -9   5   5      600.62      568.68     15.97 o 
  -8   5   5       25.74       30.88      2.30 o 
  -7   5   5      205.83      175.87      5.55 o 
  -6   5   5      101.23       83.30      2.21 o 
  -5   5   5      118.93      125.45      3.11 o 
  -4   5   5       27.67       25.67      2.77 o 
  -3   5   5      486.37      561.46     12.75 o 
  -2   5   5      375.80      342.41      7.33 o 
  -1   5   5      590.05      628.94     16.00 o 
   0   5   5     1021.37     1121.93     22.60 o 
   1   5   5      263.11      282.59      6.39 o 
   2   5   5      174.26      176.00      4.18 o 
   3   5   5       14.69       12.06      1.74 o 
   4   5   5      191.29      181.94      4.75 o 
   5   5   5       71.89       73.05      4.10 o 
   6   5   5       28.74       24.86      1.75 o 
   7   5   5      230.49      177.76      5.32 o 
   8   5   5       45.44       32.71      3.69 o 
   9   5   5       26.23       26.00      4.41 o 
  10   5   5        3.38        8.03      2.09 o 
  11   5   5       22.77       20.94      4.87 o 
  12   5   5       13.04       11.83      3.03 o 
  13   5   5        7.14        0.00      2.97 o 
  14   5   5        3.83        0.00      3.54 o 
 -17   6   5       27.66       26.40      4.72 o 
 -16   6   5       19.89       19.86      4.25 o 
 -15   6   5       23.35       15.87      3.82 o 
 -14   6   5       19.37       14.31      2.86 o 
 -13   6   5       36.34       34.26      3.33 o 
 -12   6   5        0.12        1.96      1.50 o 
 -11   6   5        0.81        3.00      1.77 o 
 -10   6   5      137.10      132.63      5.53 o 
  -9   6   5     1544.34     1508.81     44.56 o 
  -8   6   5       87.00       89.63      3.94 o 
  -7   6   5      250.66      279.09      8.28 o 
  -6   6   5        5.96        8.31      1.29 o 
  -5   6   5      134.32      131.31      3.60 o 
  -4   6   5      285.09      253.99      6.94 o 
  -3   6   5      156.56      153.92      4.45 o 
  -2   6   5      186.45      197.03      5.11 o 
  -1   6   5     1132.60     1148.65     31.33 o 
   0   6   5      441.44      443.84     11.13 o 
   1   6   5       75.21       74.50      2.96 o 
   2   6   5       50.31       70.57      2.76 o 
   3   6   5       84.06       91.13      3.69 o 
   4   6   5        0.92        1.62      1.18 o 
   5   6   5      759.60      739.26     17.80 o 
   6   6   5      259.19      221.16      6.92 o 
   7   6   5       10.93       16.09      1.74 o 
   8   6   5        3.30        3.99      1.31 o 
   9   6   5       28.61       27.34      2.74 o 
  10   6   5        0.27        5.44      2.84 o 
  11   6   5        8.55        8.52      5.40 o 
  12   6   5        0.21        5.46      2.73 o 
  13   6   5        0.20        2.45      4.35 o 
  14   6   5        0.25        0.47      8.21 o 
 -16   7   5       10.07       10.83      3.97 o 
 -15   7   5       13.72        7.98      3.90 o 
 -14   7   5      119.09      108.33      7.16 o 
 -13   7   5        5.18        2.91      2.32 o 
 -12   7   5      109.16       99.12      6.58 o 
 -11   7   5      157.80      146.15      8.94 o 
 -10   7   5       10.75        9.56      1.90 o 
  -9   7   5      100.45       80.75      3.70 o 
  -8   7   5       21.04       25.52      2.71 o 
  -7   7   5      739.63      753.71     20.46 o 
  -6   7   5      445.94      413.61      9.74 o 
  -5   7   5        0.85        8.30      1.96 o 
  -4   7   5      238.12      229.52      6.35 o 
  -3   7   5      866.35      826.83     19.08 o 
  -2   7   5      161.05      175.40      5.55 o 
  -1   7   5      234.22      240.37      7.34 o 
   0   7   5        8.21        7.98      1.30 o 
   1   7   5      281.98      271.21     11.48 o 
   2   7   5       28.87       43.44      2.57 o 
   3   7   5       12.13       11.93      1.80 o 
   4   7   5        2.96        2.59      1.92 o 
   5   7   5      481.59      485.88     13.09 o 
   6   7   5      300.99      298.50      8.51 o 
   7   7   5       53.13       60.55      4.00 o 
   8   7   5        5.94       10.46      2.54 o 
   9   7   5       96.00       97.13      6.45 o 
  10   7   5       29.84       40.21      4.69 o 
  11   7   5        1.07        2.25      2.45 o 
  12   7   5        3.88        2.29      3.17 o 
  13   7   5       22.35       28.24      7.81 o 
 -15   8   5       16.81       24.80      4.78 o 
 -14   8   5       64.47       60.21      5.22 o 
 -13   8   5        5.00        4.46      3.31 o 
 -12   8   5       24.76       23.55      4.03 o 
 -11   8   5      145.55      126.95      7.56 o 
 -10   8   5      232.85      247.87     12.49 o 
  -9   8   5      228.92      232.18     10.85 o 
  -8   8   5      246.32      248.55     10.98 o 
  -7   8   5        2.54        6.60      3.02 o 
  -6   8   5      218.17      173.98      5.01 o 
  -5   8   5        0.34        0.00      0.96 o 
  -4   8   5        6.51        3.35      1.25 o 
  -3   8   5      587.70      586.17     15.02 o 
  -2   8   5     2402.36     2414.90     70.85 o 
  -1   8   5      450.91      401.25     11.95 o 
   0   8   5      387.88      413.45     12.01 o 
   1   8   5       42.04       40.76      2.51 o 
   2   8   5        2.41        8.72      1.73 o 
   3   8   5      151.95      142.00      4.33 o 
   4   8   5      230.37      243.84      8.65 o 
   5   8   5        0.21        2.38      2.59 o 
   6   8   5      250.21      225.53      8.41 o 
   7   8   5        0.42        2.41      1.68 o 
   8   8   5       20.95       31.03      4.06 o 
   9   8   5        1.18        7.00      5.00 o 
  10   8   5        9.49       15.18      3.32 o 
  11   8   5       24.20       21.39      4.02 o 
  12   8   5       30.91       27.53      7.32 o 
 -15   9   5       27.33       33.07      5.25 o 
 -14   9   5       26.84       25.01      4.43 o 
 -13   9   5       36.80       39.98      4.56 o 
 -12   9   5       73.58       70.34      5.65 o 
 -11   9   5        7.09        6.14      3.04 o 
 -10   9   5       22.87       16.93      3.16 o 
  -9   9   5       32.33       38.05      4.07 o 
  -8   9   5       61.70       60.03      4.71 o 
  -7   9   5       72.35       82.00      6.09 o 
  -6   9   5        0.10        0.67      1.29 o 
  -5   9   5      298.65      293.29      9.56 o 
  -4   9   5        9.52       11.71      1.54 o 
  -3   9   5      245.81      240.36     10.72 o 
  -2   9   5        6.23       11.48      2.24 o 
  -1   9   5       26.44       33.47      2.06 o 
   0   9   5       32.47       40.00      2.94 o 
   1   9   5        0.95        2.61      1.79 o 
   2   9   5        8.07       13.19      1.92 o 
   3   9   5       13.12       11.59      2.06 o 
   4   9   5      206.93      205.41      7.99 o 
   5   9   5        1.06        4.19      2.20 o 
   6   9   5      104.54       82.72      6.36 o 
   7   9   5       21.83       30.66      3.94 o 
   8   9   5      147.74      171.63     11.07 o 
   9   9   5       27.05       19.45      4.00 o 
  10   9   5        0.16        0.00      2.56 o 
  11   9   5       15.46       13.67      4.51 o 
 -14  10   5       24.59       34.26      5.02 o 
 -13  10   5       57.74       66.76      6.37 o 
 -12  10   5       24.44       24.96      3.77 o 
 -11  10   5        1.59        1.08      2.27 o 
 -10  10   5       46.00       49.45      4.85 o 
  -9  10   5      100.75      113.36      7.46 o 
  -8  10   5      184.98      184.01     10.21 o 
  -7  10   5        6.92       13.05      3.18 o 
  -6  10   5       51.81       53.00      3.50 o 
  -5  10   5       14.07       16.26      2.93 o 
  -4  10   5      100.87      106.81      5.19 o 
  -3  10   5       76.69       77.27      4.26 o 
  -2  10   5      246.77      239.94      7.16 o 
  -1  10   5      326.89      307.18      9.87 o 
   0  10   5       24.46       30.97      3.23 o 
   1  10   5       26.98       31.01      2.68 o 
   2  10   5      153.68      149.00      6.58 o 
   3  10   5        0.80        1.11      1.82 o 
   4  10   5       66.53       71.81      4.78 o 
   5  10   5        8.20       10.60      2.86 o 
   6  10   5        3.69        8.16      3.88 o 
   7  10   5       20.53       36.74      4.23 o 
   8  10   5       69.81       92.30      7.45 o 
   9  10   5        1.05        0.02      2.44 o 
  10  10   5        0.07        0.00      6.66 o 
  11  10   5        4.36        3.34      3.77 o 
 -12  11   5        9.21        2.88      2.73 o 
 -11  11   5       57.10       55.62      5.62 o 
 -10  11   5        6.11        6.05      3.06 o 
  -9  11   5       33.31       37.21      4.68 o 
  -8  11   5        6.36        6.06      3.50 o 
  -7  11   5        6.25        9.94      4.05 o 
  -6  11   5       24.77       25.68      6.32 o 
  -5  11   5        2.71        4.64      3.61 o 
  -4  11   5       11.94       16.80      2.59 o 
  -3  11   5       10.80        9.46      2.34 o 
  -2  11   5       46.05       43.85      4.03 o 
  -1  11   5        1.73        0.00      1.85 o 
   0  11   5        2.88       12.86      5.01 o 
   1  11   5        0.89        0.00      2.36 o 
   2  11   5       15.66        8.64      2.76 o 
   3  11   5      193.20      211.84      9.13 o 
   4  11   5        0.50        1.50      2.10 o 
   5  11   5        3.42        4.76      2.62 o 
   6  11   5        3.37        9.24      2.91 o 
   7  11   5        0.99        1.07      2.68 o 
   8  11   5       32.51       35.24      4.81 o 
   9  11   5        7.43       12.75      6.07 o 
 -11  12   5        0.05        0.52      2.40 o 
 -10  12   5       26.29       33.89      4.77 o 
  -9  12   5       13.69       10.94      4.34 o 
  -8  12   5        1.21        0.00      2.79 o 
  -7  12   5        1.13        7.32      3.09 o 
  -6  12   5       63.32       61.60      6.62 o 
  -5  12   5      238.89      234.54     12.10 o 
  -4  12   5      120.27      106.62      6.56 o 
  -3  12   5        0.46        2.17      2.06 o 
  -2  12   5        3.71        0.00      2.07 o 
  -1  12   5        1.30        1.47      1.93 o 
   0  12   5        8.56       14.16      3.85 o 
   1  12   5       40.60       38.66      3.98 o 
   2  12   5        6.57        7.04      2.75 o 
   3  12   5      106.00      109.33      6.41 o 
   4  12   5        2.55        6.10      2.43 o 
   5  12   5       18.36       19.99      3.68 o 
   6  12   5        1.57        5.21      4.56 o 
   7  12   5        1.62        0.00      2.68 o 
   8  12   5        3.46        6.38      3.83 o 
  -9  13   5        1.02        8.12      4.27 o 
  -8  13   5       43.85       36.71      6.38 o 
  -7  13   5       61.05       56.75      6.95 o 
  -6  13   5       14.07       14.45      3.86 o 
  -5  13   5       14.49       12.71      3.96 o 
  -4  13   5      129.96      135.92      8.59 o 
  -3  13   5       81.13       91.66      6.75 o 
  -2  13   5      168.24      162.10      9.41 o 
  -1  13   5       19.68       17.22      3.22 o 
   0  13   5      196.44      190.47     10.34 o 
   1  13   5       45.27       46.03      4.60 o 
   2  13   5        7.86       11.36      3.02 o 
   3  13   5        3.13        6.94      2.81 o 
   4  13   5      100.34       91.30      8.11 o 
   5  13   5        6.95        3.04      3.24 o 
   6  13   5       23.57       28.81      5.75 o 
  -7  14   5        0.72       11.27      6.30 o 
  -6  14   5       37.90       32.65      5.91 o 
  -5  14   5       35.20       37.89      8.34 o 
  -4  14   5        2.37        4.27      3.73 o 
  -3  14   5       36.36       41.51      5.63 o 
  -2  14   5        3.22        4.67      2.47 o 
  -1  14   5       32.25       28.25      5.39 o 
   0  14   5        0.87        6.09      2.52 o 
   1  14   5       74.46       72.86      6.47 o 
   2  14   5        2.66        4.73      4.37 o 
   3  14   5        6.76       10.47      4.26 o 
 -18   0   6        0.04        7.97      5.83 o 
 -17   0   6      182.68      185.37     15.50 o 
 -16   0   6        4.86        4.88      3.78 o 
 -15   0   6       71.03       68.10      7.91 o 
 -14   0   6      446.79      421.97     25.12 o 
 -13   0   6      443.17      410.83     22.16 o 
 -12   0   6     1667.73     1650.00     85.77 o 
 -11   0   6      907.40      941.56     48.14 o 
 -10   0   6      430.61      401.45     20.68 o 
  -9   0   6     4479.36     4441.27    135.38 o 
  -8   0   6     2514.65     2331.38     64.70 o 
  -7   0   6      670.17      692.89     17.62 o 
  -6   0   6       45.67       37.89      2.54 o 
  -5   0   6     9762.90     8197.20   1122.68 o 
  -4   0   6     2195.07     2200.44     84.82 o 
  -3   0   6       44.36       59.35      2.42 o 
  -2   0   6     5326.63     5889.91    163.81 o 
  -1   0   6     8367.50     7932.17    237.56 o 
   0   0   6      247.18      339.66      6.43 o 
   1   0   6        0.89        0.07      2.68 o 
   2   0   6       62.90      100.80      6.42 o 
   3   0   6       27.12       27.68      3.21 o 
   4   0   6      896.52      836.62     35.27 o 
   5   0   6        0.33       10.42      3.07 o 
   6   0   6     3056.19     3423.89    349.28 o 
   7   0   6     2623.89     2612.31    163.07 o 
   8   0   6      515.78      541.80     29.87 o 
   9   0   6      132.78      146.78      9.92 o 
  10   0   6        9.12       10.23      3.28 o 
  11   0   6        6.92        8.29      8.62 o 
  12   0   6        0.01        5.00      4.76 o 
  13   0   6       37.90       54.57      7.19 o 
  14   0   6        3.12        3.00      3.53 o 
 -18   1   6        7.20        8.70      3.52 o 
 -17   1   6       10.73       19.20      3.65 o 
 -16   1   6        9.63        6.09      2.65 o 
 -15   1   6        0.44        2.13      2.13 o 
 -14   1   6      184.51      198.77     10.62 o 
 -13   1   6       73.89       74.49      4.66 o 
 -12   1   6       61.86       64.33      4.25 o 
 -11   1   6      191.82      179.46      8.06 o 
 -10   1   6      864.42      841.61     20.86 o 
  -9   1   6      230.09      199.67      5.78 o 
  -8   1   6      321.39      321.57      5.69 o 
  -7   1   6      872.60      896.71     15.97 o 
  -6   1   6     2068.78     2012.98     42.11 o 
  -5   1   6      719.05      650.87     17.95 o 
  -4   1   6      181.28      155.29      3.84 o 
  -3   1   6      524.48      603.80     10.43 o 
  -2   1   6      239.67      217.68      4.64 o 
  -1   1   6       21.42       18.52      1.42 o 
   0   1   6      112.50       94.58      3.45 o 
   1   1   6      857.22      781.99     14.11 o 
   2   1   6      868.00      860.13     20.02 o 
   3   1   6        0.44        0.95      1.37 o 
   4   1   6      217.11      194.59      4.65 o 
   5   1   6      163.05      136.35      5.31 o 
   6   1   6      147.53      130.66      6.51 o 
   7   1   6       23.70       18.42      2.07 o 
   8   1   6      145.03      160.79      6.37 o 
   9   1   6        0.11        0.00      1.94 o 
  10   1   6        0.35        0.00      2.47 o 
  11   1   6        1.57        4.51      2.23 o 
  12   1   6       16.20       25.60      5.09 o 
  13   1   6        0.20        2.67      2.70 o 
  14   1   6        6.96        0.99      2.21 o 
 -18   2   6        1.34        2.81      2.63 o 
 -17   2   6       25.81       33.12      4.58 o 
 -16   2   6       23.12       28.95      3.82 o 
 -15   2   6       19.41       15.24      2.88 o 
 -14   2   6        0.12        0.00      2.06 o 
 -13   2   6       33.21       44.94      4.06 o 
 -12   2   6       73.52       75.01      3.30 o 
 -11   2   6      272.31      248.86      7.64 o 
 -10   2   6      276.97      287.84      8.61 o 
  -9   2   6     2478.69     2507.17     69.15 o 
  -8   2   6       22.00       17.23      1.51 o 
  -7   2   6      175.63      178.05      4.30 o 
  -6   2   6     1178.12     1267.71     23.33 o 
  -5   2   6      643.71      546.05     10.18 o 
  -4   2   6      130.70      154.32      3.25 o 
  -3   2   6      139.65      140.40      3.07 o 
  -2   2   6       89.37       68.89      1.92 o 
  -1   2   6     2645.37     2616.16     47.43 o 
   0   2   6     3126.72     3075.09     67.13 o 
   1   2   6      540.88      588.41     22.76 o 
   2   2   6      647.59      607.82     13.02 o 
   3   2   6      394.62      358.65      8.10 o 
   4   2   6      473.09      495.69     11.53 o 
   5   2   6       18.88       17.48      2.27 o 
   6   2   6       39.87       41.63      5.01 o 
   7   2   6       24.52       26.32      2.81 o 
   8   2   6        3.80       15.20      2.03 o 
   9   2   6       51.30       47.95      3.24 o 
  10   2   6        1.10        1.21      1.82 o 
  11   2   6        0.63        1.10      2.44 o 
  12   2   6        0.39        2.69      3.01 o 
  13   2   6       25.80       29.10      4.28 o 
  14   2   6        8.90        4.40      2.75 o 
 -18   3   6       68.44       64.05      7.89 o 
 -17   3   6       26.08       24.21      4.39 o 
 -16   3   6       31.30       36.31      5.78 o 
 -15   3   6       76.99       72.76      5.78 o 
 -14   3   6      167.44      167.99     11.40 o 
 -13   3   6        6.54        5.51      2.11 o 
 -12   3   6      115.07      114.62      4.89 o 
 -11   3   6      732.50      665.62     19.24 o 
 -10   3   6      150.66      149.87      6.95 o 
  -9   3   6      141.77      140.72      6.57 o 
  -8   3   6      150.41      148.32      4.82 o 
  -7   3   6        2.16        4.07      1.11 o 
  -6   3   6      736.60      699.67     12.92 o 
  -5   3   6      199.80      247.15      5.19 o 
  -4   3   6      300.41      293.19      6.22 o 
  -3   3   6     5815.75     6088.29    258.62 o 
  -2   3   6     2455.61     2503.10     50.16 o 
  -1   3   6       39.37       41.51      2.09 o 
   0   3   6     2241.11     2402.32     52.06 o 
   1   3   6       57.40       69.95      2.46 o 
   2   3   6       41.16       28.75      2.29 o 
   3   3   6        7.04        8.99      2.62 o 
   4   3   6       44.70       50.56      2.52 o 
   5   3   6       75.20       70.86      3.40 o 
   6   3   6        5.33        4.96      1.61 o 
   7   3   6       20.25       14.60      2.53 o 
   8   3   6        0.33        0.00      1.45 o 
   9   3   6       39.76       27.09      2.53 o 
  10   3   6        0.67        1.92      2.03 o 
  11   3   6       15.03       11.02      2.97 o 
  12   3   6        0.00        0.00      2.72 o 
  13   3   6        2.84        1.83      2.71 o 
  14   3   6        7.14       10.59      7.37 o 
 -17   4   6       62.75       66.80      7.24 o 
 -16   4   6        0.69        9.25      4.92 o 
 -15   4   6       55.55       45.96      4.49 o 
 -14   4   6       48.51       50.87      4.35 o 
 -13   4   6      414.79      375.90     35.83 o 
 -12   4   6      206.77      193.39      9.28 o 
 -11   4   6      247.78      232.04      8.14 o 
 -10   4   6      508.19      500.01     15.88 o 
  -9   4   6      281.36      260.07      8.42 o 
  -8   4   6        8.43       16.63      1.75 o 
  -7   4   6      331.40      369.89     10.19 o 
  -6   4   6      466.07      473.79      9.31 o 
  -5   4   6     1058.07      957.18     19.52 o 
  -4   4   6     1363.46     1300.62     58.93 o 
  -3   4   6      187.69      158.74      3.90 o 
  -2   4   6     2165.04     2337.52     49.34 o 
  -1   4   6     1171.18     1237.81     24.48 o 
   0   4   6       92.54       89.35      2.64 o 
   1   4   6      214.70      203.30      6.21 o 
   2   4   6      221.56      183.98      5.56 o 
   3   4   6     1033.81     1079.14     33.04 o 
   4   4   6       32.73       28.67      4.65 o 
   5   4   6       55.06       50.36      3.98 o 
   6   4   6      452.73      438.57     15.99 o 
   7   4   6      517.17      582.64     21.25 o 
   8   4   6       14.29       14.49      2.69 o 
   9   4   6       43.27       58.97      4.66 o 
  10   4   6       10.79        4.12      3.91 o 
  11   4   6       59.34       80.37      6.08 o 
  12   4   6        6.60        2.27      2.30 o 
  13   4   6        0.55        0.00      2.29 o 
  14   4   6        8.25       18.67      5.43 o 
 -17   5   6       16.53       19.29      4.41 o 
 -16   5   6        8.38        7.10      3.43 o 
 -15   5   6       69.79       72.79      5.97 o 
 -14   5   6        4.14        4.98      3.54 o 
 -13   5   6       26.57       29.45      2.86 o 
 -12   5   6       32.49       33.66      3.01 o 
 -11   5   6      198.60      193.31      7.37 o 
 -10   5   6     1232.94     1220.65     37.98 o 
  -9   5   6      312.03      298.03     10.05 o 
  -8   5   6      188.55      174.85      6.09 o 
  -7   5   6      176.61      202.23      6.70 o 
  -6   5   6        1.00        1.53      1.11 o 
  -5   5   6       24.84       22.99      1.63 o 
  -4   5   6      131.45      111.61      3.46 o 
  -3   5   6      318.51      323.25      9.36 o 
  -2   5   6     2741.23     2684.91     60.88 o 
  -1   5   6       32.14       34.89      1.90 o 
   0   5   6       24.85       18.71      1.57 o 
   1   5   6      334.26      326.14      6.91 o 
   2   5   6        8.12        9.72      1.04 o 
   3   5   6       32.19       33.09      2.52 o 
   4   5   6        5.04        9.34      1.83 o 
   5   5   6      116.94      105.90      4.60 o 
   6   5   6      401.46      441.96     13.90 o 
   7   5   6       38.25       42.60      5.10 o 
   8   5   6      248.28      236.12      9.47 o 
   9   5   6      186.82      191.61      8.47 o 
  10   5   6        1.24        0.51      1.68 o 
  11   5   6       16.64       12.44      3.78 o 
  12   5   6        0.07        1.01      3.10 o 
  13   5   6        1.74        4.84      4.20 o 
 -16   6   6        0.26        0.49      3.06 o 
 -15   6   6      123.69      135.20     11.27 o 
 -14   6   6        8.94        5.36      2.41 o 
 -13   6   6       60.40       57.19      4.01 o 
 -12   6   6       65.64       73.07      4.35 o 
 -11   6   6      172.62      178.23      9.47 o 
 -10   6   6      520.24      501.21     16.87 o 
  -9   6   6       20.03       25.57      3.29 o 
  -8   6   6        9.49       10.83      1.95 o 
  -7   6   6      800.21      777.38     22.42 o 
  -6   6   6      386.58      386.84      9.84 o 
  -5   6   6      601.12      624.65     16.32 o 
  -4   6   6       44.45       39.15      2.12 o 
  -3   6   6      120.18      123.75      3.88 o 
  -2   6   6      191.67      204.95      5.66 o 
  -1   6   6      156.59      157.96      4.61 o 
   0   6   6        0.95        1.13      1.23 o 
   1   6   6       59.74       56.41      2.30 o 
   2   6   6      450.16      406.89      9.31 o 
   3   6   6     1178.72     1206.32     27.66 o 
   4   6   6      214.91      213.21      6.26 o 
   5   6   6      109.40      125.25      5.46 o 
   6   6   6       42.68       56.62      3.65 o 
   7   6   6      225.63      192.51      7.91 o 
   8   6   6      285.42      260.30     10.56 o 
   9   6   6       96.19       90.82      5.37 o 
  10   6   6      121.98      107.94      6.98 o 
  11   6   6        0.69        0.88      2.41 o 
  12   6   6       18.63       32.01      6.96 o 
  13   6   6        0.01        1.69      3.52 o 
 -16   7   6        0.01        0.00      2.72 o 
 -15   7   6        6.14        7.22      4.06 o 
 -14   7   6      186.29      141.75      8.36 o 
 -13   7   6       24.99       21.33      3.76 o 
 -12   7   6       86.28       87.53      6.53 o 
 -11   7   6        0.04        0.00      2.68 o 
 -10   7   6      371.44      381.99     13.69 o 
  -9   7   6       22.36       20.79      2.26 o 
  -8   7   6       41.91       34.75      2.68 o 
  -7   7   6       70.81       68.49      3.70 o 
  -6   7   6      133.42      125.10      4.01 o 
  -5   7   6      209.90      219.75      6.09 o 
  -4   7   6       46.15       46.03      2.62 o 
  -3   7   6      718.50      688.18     17.12 o 
  -2   7   6     2688.00     2705.07     70.22 o 
  -1   7   6       56.94       62.98      3.01 o 
   0   7   6      162.20      152.72      6.15 o 
   1   7   6       63.00       58.91      2.58 o 
   2   7   6        5.92        6.21      1.21 o 
   3   7   6       93.58       83.51      3.09 o 
   4   7   6        0.02        1.44      1.39 o 
   5   7   6        8.46        3.95      1.90 o 
   6   7   6       16.07       20.68      3.02 o 
   7   7   6        5.14        5.38      3.91 o 
   8   7   6        3.67       11.43      2.96 o 
   9   7   6       28.03       24.70      3.55 o 
  10   7   6       25.48       22.94      3.99 o 
  11   7   6       30.73       26.29      5.21 o 
  12   7   6        0.03        0.00      4.70 o 
 -15   8   6        9.18       10.88      4.44 o 
 -14   8   6       42.02       35.53      6.61 o 
 -13   8   6       82.19       82.72      8.43 o 
 -12   8   6        0.07        1.52      3.54 o 
 -11   8   6      133.51      143.25     11.19 o 
 -10   8   6        0.44        0.00      2.52 o 
  -9   8   6      181.30      193.04      9.91 o 
  -8   8   6       11.56       24.72      3.90 o 
  -7   8   6        1.49        1.28      1.38 o 
  -6   8   6       28.49       31.31      1.98 o 
  -5   8   6       30.83       30.54      3.04 o 
  -4   8   6        3.93        3.73      1.32 o 
  -3   8   6      393.23      372.40     11.77 o 
  -2   8   6      450.07      425.55     11.89 o 
  -1   8   6      890.46      918.13     27.44 o 
   0   8   6       66.38       78.65      3.56 o 
   1   8   6       92.18       92.50      3.68 o 
   2   8   6        1.03        2.17      1.15 o 
   3   8   6       56.07       59.61      2.74 o 
   4   8   6        2.05        1.07      1.08 o 
   5   8   6      147.73      137.59      7.42 o 
   6   8   6       28.93       36.12      4.21 o 
   7   8   6      115.11      131.28      8.77 o 
   8   8   6      165.52      167.56      9.88 o 
   9   8   6       39.00       35.55      4.98 o 
  10   8   6       24.64       21.44      4.66 o 
  11   8   6       11.35       11.81      4.30 o 
 -14   9   6       93.90       84.06     11.18 o 
 -13   9   6        9.55       12.96      3.19 o 
 -12   9   6       49.95       50.21      5.03 o 
 -11   9   6       20.32       24.11      3.67 o 
 -10   9   6       43.38       34.08      3.71 o 
  -9   9   6       37.65       35.11      3.90 o 
  -8   9   6       49.00       44.42      4.22 o 
  -7   9   6      291.48      302.89     12.91 o 
  -6   9   6      659.42      624.95     18.99 o 
  -5   9   6        4.35        8.53      1.74 o 
  -4   9   6        0.20        2.95      1.63 o 
  -3   9   6        0.61        1.61      1.23 o 
  -2   9   6      146.09      144.41      7.11 o 
  -1   9   6       44.60       52.11      3.97 o 
   0   9   6        3.29        3.47      1.36 o 
   1   9   6       70.41       56.47      3.28 o 
   2   9   6      602.29      615.49     20.00 o 
   3   9   6        1.91        6.92      2.82 o 
   4   9   6       35.27       35.63      3.05 o 
   5   9   6        9.64        9.81      2.68 o 
   6   9   6        7.67       20.42      3.59 o 
   7   9   6      114.09      123.14      8.52 o 
   8   9   6       52.85       53.78      6.42 o 
   9   9   6       17.35       15.57      6.30 o 
  10   9   6       11.42        5.76      2.86 o 
  11   9   6        6.94        7.04      4.73 o 
 -13  10   6        5.58        5.98      3.94 o 
 -12  10   6       78.72       94.81      7.56 o 
 -11  10   6      125.83      120.88      8.49 o 
 -10  10   6        4.29        2.84      2.53 o 
  -9  10   6      113.29      107.64      7.18 o 
  -8  10   6      154.06      146.22      8.60 o 
  -7  10   6       14.52       14.69      2.75 o 
  -6  10   6       10.49       17.52      2.54 o 
  -5  10   6       79.09       82.81      4.49 o 
  -4  10   6      153.14      153.25      6.26 o 
  -3  10   6      430.73      460.79     18.26 o 
  -2  10   6        0.06        3.20      1.79 o 
  -1  10   6      240.85      251.58     11.20 o 
   0  10   6       11.92       23.47      2.85 o 
   1  10   6        9.73       19.51      2.46 o 
   2  10   6       41.96       42.87      3.54 o 
   3  10   6      144.81      133.20      6.22 o 
   4  10   6        0.27        0.00      1.82 o 
   5  10   6       11.40       13.08      2.96 o 
   6  10   6       13.97       15.37      3.39 o 
   7  10   6       19.02       29.88      4.63 o 
   8  10   6        0.19        3.77      3.00 o 
   9  10   6       13.15       15.88      3.81 o 
  10  10   6       14.58        6.63      4.81 o 
 -12  11   6        0.02       48.59     32.59 o 
 -11  11   6       35.52       40.18      5.09 o 
 -10  11   6       48.62       49.12      5.26 o 
  -9  11   6       17.94       33.73      4.18 o 
  -8  11   6       13.34       15.66      3.42 o 
  -7  11   6       88.54       89.59      6.44 o 
  -6  11   6      105.95      110.73      7.55 o 
  -5  11   6      202.37      182.77      7.52 o 
  -4  11   6       95.15       86.51      5.86 o 
  -3  11   6       71.66       74.62      5.03 o 
  -2  11   6        1.29        0.57      1.84 o 
  -1  11   6        2.11        2.99      2.94 o 
   0  11   6        7.44       10.64      2.37 o 
   1  11   6      117.05       98.66      5.16 o 
   2  11   6       31.01       35.89      3.32 o 
   3  11   6        7.60       11.67      2.35 o 
   4  11   6       74.20       80.20      6.70 o 
   5  11   6        2.68        7.29      2.68 o 
   6  11   6        3.41        4.42      2.61 o 
   7  11   6        5.45        6.40      4.15 o 
   8  11   6       12.83       10.70      3.40 o 
 -11  12   6       52.30       57.86      7.09 o 
 -10  12   6        4.32        5.04      3.16 o 
  -9  12   6       54.36       52.68      5.46 o 
  -8  12   6        2.94        2.50      2.34 o 
  -7  12   6       42.78       48.01     18.14 o 
  -6  12   6        8.20        3.72      2.93 o 
  -5  12   6        0.67        0.58      5.77 o 
  -4  12   6      114.55      120.53      9.46 o 
  -3  12   6        7.70       15.95      4.69 o 
  -2  12   6       18.64       28.72      6.04 o 
  -1  12   6       12.21        9.00      2.60 o 
   0  12   6        0.02        2.71      2.20 o 
   1  12   6        2.25        8.29      3.30 o 
   2  12   6        2.22        3.65      2.28 o 
   3  12   6       18.73       16.47      4.39 o 
   4  12   6       79.42       69.69      6.32 o 
   5  12   6       52.86       57.36      5.83 o 
   6  12   6       39.51       47.40      5.99 o 
   7  12   6       28.69       33.03      4.54 o 
  -9  13   6        5.50       10.64      4.89 o 
  -8  13   6        0.33        3.14      4.39 o 
  -7  13   6        8.16       16.43      5.13 o 
  -6  13   6       37.99       30.79      5.50 o 
  -5  13   6        0.00        2.25      3.42 o 
  -4  13   6       57.01       57.41      6.10 o 
  -3  13   6       12.66       12.15      2.97 o 
  -2  13   6       92.82       91.54      7.23 o 
  -1  13   6        0.31        9.76      3.36 o 
   0  13   6      107.86      111.10      7.97 o 
   1  13   6       36.90       43.72      6.03 o 
   2  13   6        4.17        8.82      7.74 o 
   3  13   6        0.34        1.84      3.11 o 
   4  13   6        0.69        7.53      3.65 o 
   5  13   6        0.21        0.00      2.51 o 
  -5  14   6       39.80       45.46     10.30 o 
  -4  14   6       28.54       26.41      9.70 o 
  -3  14   6       16.56       14.53      4.18 o 
  -2  14   6       43.76       44.48      5.29 o 
  -1  14   6        0.36        7.23      7.73 o 
   0  14   6       22.08       19.11      4.42 o 
   1  14   6        3.55        0.00      3.24 o 
   2  14   6        0.53        3.02      3.43 o 
 -18   1   7       22.91       20.77      3.63 o 
 -17   1   7       11.11        7.34      2.78 o 
 -16   1   7       21.36       26.92      3.68 o 
 -15   1   7       20.51       24.10      3.51 o 
 -14   1   7      221.13      200.79     10.43 o 
 -13   1   7       76.39       71.43      5.19 o 
 -12   1   7      569.65      561.77     21.09 o 
 -11   1   7      118.76      122.92      6.27 o 
 -10   1   7      163.84      145.15      4.98 o 
  -9   1   7      643.37      640.80     16.41 o 
  -8   1   7      793.32      773.84     15.75 o 
  -7   1   7       30.82       34.19      1.49 o 
  -6   1   7      663.70      679.93     14.74 o 
  -5   1   7        5.67        1.69      1.04 o 
  -4   1   7      881.01      929.35     22.33 o 
  -3   1   7      392.43      432.27      8.34 o 
  -2   1   7        2.11       13.58      2.15 o 
  -1   1   7      336.43      358.45      6.16 o 
   0   1   7      214.96      211.49      4.67 o 
   1   1   7        9.29        9.91      1.12 o 
   2   1   7      226.35      219.94      9.70 o 
   3   1   7      136.46      138.14      6.26 o 
   4   1   7      774.10      750.39     26.08 o 
   5   1   7      256.13      277.13     11.43 o 
   6   1   7      263.55      277.24     11.77 o 
   7   1   7      969.09      903.85     34.23 o 
   8   1   7        1.84        0.00      1.98 o 
   9   1   7      304.33      284.27     14.07 o 
  10   1   7       64.77       61.91      6.25 o 
  11   1   7        5.43       11.94      2.83 o 
  12   1   7       47.14       50.32      5.29 o 
  13   1   7        0.86        1.83      2.52 o 
 -18   2   7       32.26       40.37      6.18 o 
 -17   2   7       81.44       79.15      7.35 o 
 -16   2   7        1.31        3.20      2.71 o 
 -15   2   7       39.30       36.60      3.86 o 
 -14   2   7       18.61       12.07      2.68 o 
 -13   2   7       29.46       41.09      4.20 o 
 -12   2   7       34.08       26.74      3.23 o 
 -11   2   7       57.76       57.37      2.88 o 
 -10   2   7       36.43       28.88      2.28 o 
  -9   2   7      318.66      308.77      9.26 o 
  -8   2   7      346.12      348.22     11.70 o 
  -7   2   7      181.68      194.57      5.00 o 
  -6   2   7        8.28        6.71      0.91 o 
  -5   2   7       84.84       86.34      3.29 o 
  -4   2   7     1254.97     1252.19     28.31 o 
  -3   2   7      667.09      673.70     13.18 o 
  -2   2   7     1440.71     1474.06     28.42 o 
  -1   2   7        0.15        0.00      0.83 o 
   0   2   7      543.93      621.65     18.51 o 
   1   2   7      585.19      566.97     12.50 o 
   2   2   7        7.04        5.73      1.55 o 
   3   2   7       13.14       20.51      2.83 o 
   4   2   7        0.14        3.87      2.66 o 
   5   2   7      325.35      291.35     10.35 o 
   6   2   7      216.82      241.93     12.55 o 
   7   2   7       17.18       19.78      2.92 o 
   8   2   7        1.35        6.13      2.44 o 
   9   2   7       31.53       24.21      3.79 o 
  10   2   7       16.83       23.27      3.45 o 
  11   2   7        7.99        5.85      2.61 o 
  12   2   7        1.42        3.66      4.01 o 
  13   2   7        7.05        8.32      3.08 o 
 -17   3   7        3.11        8.23      3.67 o 
 -16   3   7       14.16       23.55      4.06 o 
 -15   3   7      200.81      222.54     12.09 o 
 -14   3   7        5.99        6.50      4.70 o 
 -13   3   7       45.45       50.08      4.66 o 
 -12   3   7      135.96      135.52      5.64 o 
 -11   3   7        5.05        9.38      4.40 o 
 -10   3   7       71.56       70.38      4.41 o 
  -9   3   7      576.51      525.87     37.95 o 
  -8   3   7       19.22       35.31      2.65 o 
  -7   3   7     1053.29     1025.50     21.19 o 
  -6   3   7       79.40       79.99      2.48 o 
  -5   3   7      303.61      302.83      6.89 o 
  -4   3   7       14.39       22.72      3.27 o 
  -3   3   7      409.05      416.21      8.88 o 
  -2   3   7      232.28      250.89      5.60 o 
  -1   3   7        0.98       12.50      1.87 o 
   0   3   7      118.92      128.12      6.02 o 
   1   3   7        8.61        8.38      1.53 o 
   2   3   7      447.33      415.71     11.31 o 
   3   3   7      391.16      424.83     11.39 o 
   4   3   7        0.30        1.32      1.05 o 
   5   3   7      329.34      306.18     12.63 o 
   6   3   7      515.89      498.40     15.10 o 
   7   3   7       63.03       73.10      5.28 o 
   8   3   7       65.98       51.25      4.68 o 
   9   3   7       87.11       78.69      5.61 o 
  10   3   7        2.45        0.00      2.13 o 
  11   3   7       34.50       44.40      4.29 o 
  12   3   7        0.41        1.81      2.31 o 
  13   3   7        7.47        8.86      3.28 o 
 -17   4   7        0.82        5.81      3.33 o 
 -16   4   7       50.02       47.12      5.37 o 
 -15   4   7      114.51      107.22      7.49 o 
 -14   4   7       34.72       38.21      3.83 o 
 -13   4   7        8.59        4.40      2.20 o 
 -12   4   7       36.80       44.57      4.29 o 
 -11   4   7      108.84      107.28      4.76 o 
 -10   4   7     1144.90     1106.45     34.27 o 
  -9   4   7        1.66        6.20      1.73 o 
  -8   4   7      151.10      149.64      5.85 o 
  -7   4   7       59.47       63.92      3.93 o 
  -6   4   7      364.95      389.98      8.65 o 
  -5   4   7        7.91       10.08      1.16 o 
  -4   4   7     1569.98     1523.88     38.05 o 
  -3   4   7      405.22      386.72      8.86 o 
  -2   4   7      145.72      116.36      3.26 o 
  -1   4   7       77.14       72.11      3.73 o 
   0   4   7        0.50        0.00      1.29 o 
   1   4   7       19.28       23.84      2.63 o 
   2   4   7       37.27       39.47      4.26 o 
   3   4   7      149.43      144.10      6.36 o 
   4   4   7      195.13      164.25      6.01 o 
   5   4   7       28.09       25.59      3.23 o 
   6   4   7       63.78       49.34      3.13 o 
   7   4   7        0.43        0.35      2.07 o 
   8   4   7      185.49      161.91      6.98 o 
   9   4   7       26.15       29.53      3.66 o 
  10   4   7       19.08       22.95      3.42 o 
  11   4   7        5.23       10.86      4.34 o 
  12   4   7       12.14       12.85      4.01 o 
  13   4   7       43.07       62.44     13.14 o 
 -17   5   7        8.56        6.56      3.42 o 
 -16   5   7        0.20        3.96      3.87 o 
 -15   5   7        2.93        7.40      2.53 o 
 -14   5   7       20.00       18.07      3.14 o 
 -13   5   7       14.92        8.35      1.93 o 
 -12   5   7        4.55        8.62      2.68 o 
 -11   5   7        3.55        2.38      2.20 o 
 -10   5   7      197.91      163.93      7.02 o 
  -9   5   7       85.35      100.01      5.42 o 
  -8   5   7       89.40       77.78      4.03 o 
  -7   5   7        1.94        5.84      2.34 o 
  -6   5   7      116.01      106.26      4.54 o 
  -5   5   7      249.23      258.12      6.70 o 
  -4   5   7       26.26       24.61      2.14 o 
  -3   5   7        9.34       14.75      1.37 o 
  -2   5   7      202.11      220.53      5.73 o 
  -1   5   7      205.09      204.52      5.47 o 
   0   5   7        3.64        0.91      1.32 o 
   1   5   7       29.10       26.60      2.18 o 
   2   5   7       10.42       19.11      3.39 o 
   3   5   7       31.24       21.43      2.51 o 
   4   5   7       49.47       52.29      4.00 o 
   5   5   7       36.16       45.72      3.75 o 
   6   5   7      100.39      102.10      5.91 o 
   7   5   7       32.12       30.73      3.63 o 
   8   5   7       53.61       56.10      4.83 o 
   9   5   7       42.74       39.41      7.17 o 
  10   5   7       37.61       37.18      5.10 o 
  11   5   7       14.69        9.34      3.60 o 
  12   5   7        0.14        0.00      2.92 o 
 -16   6   7        7.51       13.70      4.23 o 
 -15   6   7       24.39       21.26      4.67 o 
 -14   6   7      194.36      185.65     12.38 o 
 -13   6   7       15.77       12.60      2.29 o 
 -12   6   7       23.10       31.82      3.01 o 
 -11   6   7       14.85       27.79      3.01 o 
 -10   6   7      131.36      125.04      5.71 o 
  -9   6   7      113.52      115.94      5.49 o 
  -8   6   7      286.15      288.76     10.57 o 
  -7   6   7      319.82      309.46     10.90 o 
  -6   6   7     1181.27     1155.73     28.11 o 
  -5   6   7      198.88      211.57      6.49 o 
  -4   6   7       50.96       65.23      3.44 o 
  -3   6   7        0.16        1.17      1.07 o 
  -2   6   7      578.80      587.89     14.60 o 
  -1   6   7       11.43        7.95      1.35 o 
   0   6   7      166.54      148.10      4.70 o 
   1   6   7      195.48      170.83      4.72 o 
   2   6   7      165.36      178.14      6.52 o 
   3   6   7       12.26       17.18      2.72 o 
   4   6   7       10.80       11.91      2.01 o 
   5   6   7      175.96      183.22      7.79 o 
   6   6   7      137.42      142.33      6.43 o 
   7   6   7      180.42      156.79      6.86 o 
   8   6   7        0.01        6.38      4.52 o 
   9   6   7        0.90        4.32      2.88 o 
  10   6   7       14.61       17.56      4.26 o 
  11   6   7        4.61        0.00      2.55 o 
  12   6   7        0.64        1.94      5.23 o 
 -16   7   7       20.48       16.62      5.87 o 
 -15   7   7       13.89       10.03      4.01 o 
 -14   7   7        3.09        3.63      3.08 o 
 -13   7   7        4.30        9.79      6.01 o 
 -12   7   7      111.60       96.95      6.98 o 
 -11   7   7       74.44       70.16      5.22 o 
 -10   7   7       21.58       18.80      2.53 o 
  -9   7   7      269.30      260.80      9.49 o 
  -8   7   7        4.50        3.80      2.49 o 
  -7   7   7      359.41      385.17     15.16 o 
  -6   7   7       61.75       65.83      3.14 o 
  -5   7   7     1553.00     1582.39     44.42 o 
  -4   7   7      785.95      767.03     20.16 o 
  -3   7   7       25.58       23.41      2.60 o 
  -2   7   7      263.02      262.65      8.76 o 
  -1   7   7      352.99      371.96     10.54 o 
   0   7   7      106.37      106.67      4.40 o 
   1   7   7      124.84      150.23      4.93 o 
   2   7   7       80.20       70.74      2.85 o 
   3   7   7       16.33       18.94      2.23 o 
   4   7   7       63.78       67.39      3.76 o 
   5   7   7       37.70       25.75      2.92 o 
   6   7   7        0.69        1.37      1.84 o 
   7   7   7       13.16       13.30      2.89 o 
   8   7   7       17.11       18.34      3.10 o 
   9   7   7        0.55        7.34      4.28 o 
  10   7   7       13.06       12.93      4.04 o 
  11   7   7        0.05        1.26      3.45 o 
 -15   8   7      125.44      137.76     11.19 o 
 -14   8   7      112.26      126.03     10.56 o 
 -13   8   7       39.74       38.87      4.67 o 
 -12   8   7       64.82       88.44      6.70 o 
 -11   8   7       13.67        8.09      2.71 o 
 -10   8   7       24.54       15.39      3.45 o 
  -9   8   7       13.72       13.55      4.38 o 
  -8   8   7       38.78       47.90      3.56 o 
  -7   8   7      521.33      500.42     16.59 o 
  -6   8   7      643.83      630.90     17.48 o 
  -5   8   7        0.46        0.00      2.35 o 
  -4   8   7      171.28      162.04      6.30 o 
  -3   8   7        0.57        5.59      2.25 o 
  -2   8   7        9.39        8.07      2.54 o 
  -1   8   7      134.99      129.95      4.97 o 
   0   8   7      824.76      757.17     22.81 o 
   1   8   7      394.30      389.77     11.37 o 
   2   8   7      149.84      155.17      5.61 o 
   3   8   7       49.37       46.90      5.41 o 
   4   8   7       42.12       52.78      5.24 o 
   5   8   7        3.05        0.00      2.30 o 
   6   8   7       26.98       29.24      5.91 o 
   7   8   7        3.85        2.73      2.66 o 
   8   8   7        9.60        3.43      3.69 o 
   9   8   7       27.36       31.57      4.92 o 
  10   8   7        0.85        1.47      3.69 o 
  11   8   7        1.71        1.39      4.49 o 
 -14   9   7        0.01        0.00      3.44 o 
 -13   9   7       33.35       36.45      4.74 o 
 -12   9   7      230.23      229.14     13.31 o 
 -11   9   7        1.95        2.66      2.48 o 
 -10   9   7       23.61       25.92      3.74 o 
  -9   9   7        0.99        1.85      2.30 o 
  -8   9   7       17.90       15.13      2.63 o 
  -7   9   7       14.18        7.82      2.66 o 
  -6   9   7        0.30        5.16      1.95 o 
  -5   9   7       67.17       70.38      3.47 o 
  -4   9   7       92.56       87.90      4.17 o 
  -3   9   7      324.61      338.56     11.79 o 
  -2   9   7      530.21      560.46     16.47 o 
  -1   9   7       12.55       11.30      2.09 o 
   0   9   7        1.89        2.15      1.61 o 
   1   9   7       21.70       13.46      2.45 o 
   2   9   7       20.39       24.60      3.02 o 
   3   9   7       67.58       59.98      5.03 o 
   4   9   7        1.77        0.00      1.94 o 
   5   9   7       11.04        7.02      3.79 o 
   6   9   7       11.00       13.54      3.49 o 
   7   9   7      107.36      101.78      8.18 o 
   8   9   7        1.85        7.93      2.84 o 
   9   9   7        3.71        4.53      4.60 o 
  10   9   7       14.76       23.44      7.04 o 
 -13  10   7        5.69        4.13      2.71 o 
 -12  10   7       16.38       18.52      3.42 o 
 -11  10   7       71.57       65.31      6.35 o 
 -10  10   7       46.71       45.70      5.26 o 
  -9  10   7        2.55       12.98      3.92 o 
  -8  10   7       38.04       48.66      4.74 o 
  -7  10   7      194.92      199.16     10.39 o 
  -6  10   7        0.86        0.36      3.07 o 
  -5  10   7      102.05       98.95      4.86 o 
  -4  10   7      101.36      101.72      5.00 o 
  -3  10   7       10.24       19.49      3.22 o 
  -2  10   7       34.66       36.03      3.59 o 
  -1  10   7      102.90       99.01      5.36 o 
   0  10   7      105.05       89.27      4.64 o 
   1  10   7      107.46      107.04      6.91 o 
   2  10   7        2.34        5.47      3.42 o 
   3  10   7        9.15       16.23      2.97 o 
   4  10   7        5.37        5.32      2.50 o 
   5  10   7       29.97       27.22      3.98 o 
   6  10   7       29.07       29.96      4.67 o 
   7  10   7       25.44       28.72      5.03 o 
   8  10   7        0.25        2.17      3.01 o 
   9  10   7        0.07        4.47      3.69 o 
 -12  11   7        3.56        8.98      4.22 o 
 -11  11   7       13.19       11.80      4.57 o 
 -10  11   7        5.84        8.98      2.88 o 
  -9  11   7       20.04       28.66      6.33 o 
  -8  11   7       37.55       38.09      4.71 o 
  -7  11   7       36.08       33.25      4.50 o 
  -6  11   7        6.40       13.14      2.95 o 
  -5  11   7       32.14       32.98      3.66 o 
  -4  11   7      124.07      131.02      6.33 o 
  -3  11   7       14.66       17.80      2.98 o 
  -2  11   7       65.77       58.98      4.82 o 
  -1  11   7        1.65        9.47      4.33 o 
   0  11   7        6.24       12.71      2.95 o 
   1  11   7        1.55        4.81      2.48 o 
   2  11   7        0.21        6.82      3.11 o 
   3  11   7       39.83       41.58      4.48 o 
   4  11   7        1.97        0.38      2.37 o 
   5  11   7       70.28       89.04      6.99 o 
   6  11   7        7.33        8.12      3.42 o 
   7  11   7        2.86        1.52      2.79 o 
 -10  12   7       29.37       27.11      5.54 o 
  -9  12   7       21.64       24.54      4.83 o 
  -8  12   7       12.57       20.44      4.49 o 
  -7  12   7       14.47       10.64      3.46 o 
  -6  12   7        3.45        6.97      3.29 o 
  -5  12   7        2.43        6.94      3.19 o 
  -4  12   7        4.98        8.12      2.69 o 
  -3  12   7       23.78       32.82      4.14 o 
  -2  12   7      138.00      140.99      9.10 o 
  -1  12   7       86.65       85.19      6.26 o 
   0  12   7       54.65       52.78      5.14 o 
   1  12   7        0.01       13.08      4.68 o 
   2  12   7        0.15        3.47      2.93 o 
   3  12   7        6.40       11.24      3.76 o 
   4  12   7        0.01        6.52      3.69 o 
   5  12   7       13.95       25.01      4.52 o 
   6  12   7       27.72       29.72      5.29 o 
  -7  13   7        2.01        7.11      3.99 o 
  -6  13   7       10.02        9.62      5.27 o 
  -5  13   7       38.87       28.50      4.93 o 
  -4  13   7       62.25       57.47      6.89 o 
  -3  13   7        3.50        4.75      3.38 o 
  -2  13   7      112.43      103.53      7.55 o 
  -1  13   7      124.75      122.87      9.81 o 
   0  13   7       42.83       39.57      6.31 o 
   1  13   7       30.91       31.61      6.55 o 
   2  13   7       15.21       19.25      4.40 o 
   3  13   7        0.36        0.00      2.56 o 
 -17   0   8        6.95       10.99     11.36 o 
 -16   0   8       27.19       32.26      5.68 o 
 -15   0   8      114.24      132.31     12.91 o 
 -14   0   8      237.69      265.73     19.22 o 
 -13   0   8      104.95      100.66      9.15 o 
 -12   0   8     1448.46     1438.29     80.26 o 
 -11   0   8        0.38        7.63      3.23 o 
 -10   0   8        8.54        2.92      2.97 o 
  -9   0   8     1363.76     1409.43     48.85 o 
  -8   0   8      229.82      217.93      7.98 o 
  -7   0   8     3477.35     3577.05    122.20 o 
  -6   0   8     4382.18     4183.89    184.92 o 
  -5   0   8      109.60      103.68      4.27 o 
  -4   0   8     1148.67     1189.91     35.29 o 
  -3   0   8     1523.74     1595.33     46.01 o 
  -2   0   8        2.18        1.71      1.72 o 
  -1   0   8      511.18      507.21     12.03 o 
   0   0   8      643.48      615.98     28.93 o 
   1   0   8     1893.85     1883.03     87.25 o 
   2   0   8     1419.84     1374.16     68.46 o 
   3   0   8       10.18       20.83      4.14 o 
   4   0   8     1520.91     1507.92     77.33 o 
   5   0   8        0.56       17.92      5.08 o 
   6   0   8      336.20      302.40     18.59 o 
   7   0   8      425.11      365.49     26.17 o 
   8   0   8      274.53      206.52     19.21 o 
   9   0   8      444.36      411.58     27.04 o 
  10   0   8      213.98      220.66     19.35 o 
  11   0   8        5.13        4.89      3.57 o 
  12   0   8       12.58       13.24      5.14 o 
 -17   1   8       12.43       16.80      4.03 o 
 -16   1   8       88.23       70.94      5.95 o 
 -15   1   8       17.32       13.48      3.13 o 
 -14   1   8       35.35       37.81      4.86 o 
 -13   1   8       30.44       32.95      3.56 o 
 -12   1   8      583.22      611.51     24.92 o 
 -11   1   8       52.86       52.81      4.21 o 
 -10   1   8       69.74       63.38      2.70 o 
  -9   1   8      586.39      577.63     15.29 o 
  -8   1   8      784.74      777.32     17.08 o 
  -7   1   8      349.72      350.51      9.26 o 
  -6   1   8       66.14       72.92      2.64 o 
  -5   1   8       50.50       54.98      3.27 o 
  -4   1   8     1441.20     1438.27     30.58 o 
  -3   1   8      781.88      802.07     16.28 o 
  -2   1   8       39.55       41.79      1.85 o 
  -1   1   8      264.82      255.04      5.28 o 
   0   1   8        2.12        6.27      2.66 o 
   1   1   8      157.17      147.02      7.11 o 
   2   1   8      107.26      112.30      6.44 o 
   3   1   8      695.54      681.78     36.94 o 
   4   1   8      218.59      235.02     10.79 o 
   5   1   8      187.75      155.38      8.28 o 
   6   1   8       17.64       19.02      3.38 o 
   7   1   8       21.28       19.61      2.99 o 
   8   1   8       16.94       22.42      3.73 o 
   9   1   8        0.23        2.74      2.42 o 
  10   1   8        7.22       10.96      3.32 o 
  11   1   8       11.46       17.18      3.82 o 
  12   1   8        0.01        7.76      4.70 o 
 -17   2   8       16.05       13.03      5.08 o 
 -16   2   8      121.45      119.05     11.42 o 
 -15   2   8       23.54       24.96      3.61 o 
 -14   2   8       97.42      102.81      6.72 o 
 -13   2   8        0.01        0.31      2.64 o 
 -12   2   8        9.00        7.01      2.37 o 
 -11   2   8      633.75      608.49     18.08 o 
 -10   2   8       79.60       76.96      3.51 o 
  -9   2   8       33.64       38.55      3.28 o 
  -8   2   8     1037.25     1016.84     24.55 o 
  -7   2   8     1653.66     1651.03     38.15 o 
  -6   2   8      352.77      332.27      7.83 o 
  -5   2   8        1.38        4.99      1.31 o 
  -4   2   8      404.08      399.77      8.75 o 
  -3   2   8      412.76      384.64      8.46 o 
  -2   2   8       88.65       84.75      2.39 o 
  -1   2   8       56.19       77.20      3.38 o 
   0   2   8       46.25       47.51      2.11 o 
   1   2   8        3.35        4.91      1.02 o 
   2   2   8      417.25      407.13      9.83 o 
   3   2   8      132.09      156.22      7.75 o 
   4   2   8     1305.43     1172.34     42.18 o 
   5   2   8       69.06       92.93      7.58 o 
   6   2   8       74.70       56.31      4.67 o 
   7   2   8       43.24       34.35      3.76 o 
   8   2   8        1.69        4.94      4.00 o 
   9   2   8        0.22        2.91      2.52 o 
  10   2   8       17.90       12.55      3.15 o 
  11   2   8        6.19        6.48      2.67 o 
  12   2   8        0.65        0.00      2.51 o 
 -17   3   8        0.64        6.08      3.12 o 
 -16   3   8      104.83      121.12     11.43 o 
 -15   3   8      171.26      175.62     10.75 o 
 -14   3   8       30.73       40.31      4.91 o 
 -13   3   8      213.76      212.52     10.59 o 
 -12   3   8       52.57       56.25      3.57 o 
 -11   3   8       23.95       34.69      4.19 o 
 -10   3   8        0.12        3.18      1.90 o 
  -9   3   8       31.07       33.91      4.55 o 
  -8   3   8      497.21      484.78     14.55 o 
  -7   3   8     1197.74     1207.06     27.78 o 
  -6   3   8       76.06       90.72      3.01 o 
  -5   3   8      215.66      189.94      8.23 o 
  -4   3   8      245.29      229.60      6.05 o 
  -3   3   8       33.09       45.40      2.08 o 
  -2   3   8       19.08       20.39      1.40 o 
  -1   3   8      423.39      455.18     14.24 o 
   0   3   8     1781.28     1773.23     46.97 o 
   1   3   8       50.12       54.56      3.56 o 
   2   3   8       21.66       21.09      1.84 o 
   3   3   8     1294.61     1244.23     44.00 o 
   4   3   8       28.40       30.35      3.40 o 
   5   3   8      448.76      436.63     18.24 o 
   6   3   8       61.56       53.20      5.17 o 
   7   3   8       48.15       59.51      4.74 o 
   8   3   8       19.36       25.08      4.05 o 
   9   3   8        9.46        4.99      2.70 o 
  10   3   8        1.82        1.99      2.43 o 
  11   3   8        1.70        1.28      2.37 o 
  12   3   8       22.57       22.67      5.53 o 
 -17   4   8        5.39        3.80      3.26 o 
 -16   4   8        0.69        0.51      2.43 o 
 -15   4   8      378.52      379.44     18.56 o 
 -14   4   8       16.01       19.80      3.64 o 
 -13   4   8       34.76       32.39      3.80 o 
 -12   4   8       13.56       12.98      2.67 o 
 -11   4   8      381.05      409.29     14.06 o 
 -10   4   8       57.44       57.68      3.69 o 
  -9   4   8       48.33       56.45      3.64 o 
  -8   4   8      442.73      435.19     13.57 o 
  -7   4   8      201.15      190.27      5.11 o 
  -6   4   8       83.03       86.81      3.15 o 
  -5   4   8        9.00       15.64      1.47 o 
  -4   4   8       55.77       51.06      2.44 o 
  -3   4   8      843.49      864.64     20.04 o 
  -2   4   8      405.72      398.97      9.29 o 
  -1   4   8        2.23        8.14      1.24 o 
   0   4   8      389.97      403.66     15.01 o 
   1   4   8     2598.43     2578.21     75.42 o 
   2   4   8      212.40      177.02     10.27 o 
   3   4   8      105.83      100.71      5.13 o 
   4   4   8        0.26        2.92      1.40 o 
   5   4   8       96.91       77.26      4.47 o 
   6   4   8        2.91       11.89      2.73 o 
   7   4   8        3.06        6.15      2.43 o 
   8   4   8        0.53        0.00      2.04 o 
   9   4   8       57.46       64.62      5.67 o 
  10   4   8       23.64       30.56      4.09 o 
  11   4   8        0.04        0.00      2.78 o 
  12   4   8        1.65        2.12      2.91 o 
 -16   5   8       88.58       95.61      9.27 o 
 -15   5   8       32.91       27.25      5.00 o 
 -14   5   8       61.39       59.61      5.94 o 
 -13   5   8        5.13       12.82      4.96 o 
 -12   5   8       60.45       54.03      3.93 o 
 -11   5   8        8.41       14.87      3.65 o 
 -10   5   8      618.05      608.12     20.30 o 
  -9   5   8      333.64      334.47     11.90 o 
  -8   5   8     1571.15     1616.03     51.12 o 
  -7   5   8      199.05      187.16      7.52 o 
  -6   5   8      359.22      343.58      9.96 o 
  -5   5   8      337.84      356.04      9.33 o 
  -4   5   8      202.68      206.18      5.99 o 
  -3   5   8      200.99      193.31      5.69 o 
  -2   5   8       62.97       56.35      2.48 o 
  -1   5   8      178.84      163.19      4.46 o 
   0   5   8      110.79      112.64      5.61 o 
   1   5   8      256.11      274.04     11.35 o 
   2   5   8        7.86       17.49      3.02 o 
   3   5   8        1.09        1.46      2.01 o 
   4   5   8        1.27        7.62      3.78 o 
   5   5   8      215.57      188.25      7.15 o 
   6   5   8        3.19       15.05      2.17 o 
   7   5   8       67.50       54.00      4.64 o 
   8   5   8       70.38       81.41      6.02 o 
   9   5   8        3.41       11.78      3.27 o 
  10   5   8       20.68       14.38      3.71 o 
  11   5   8        1.22        0.00      3.32 o 
 -16   6   8        0.10        1.10      4.00 o 
 -15   6   8       74.88       79.96      7.72 o 
 -14   6   8       19.40       26.94      4.87 o 
 -13   6   8      135.58      140.06      7.19 o 
 -12   6   8        3.80        3.53      2.01 o 
 -11   6   8      159.14      164.40      7.92 o 
 -10   6   8      122.46      119.34      6.04 o 
  -9   6   8      290.14      286.54     11.13 o 
  -8   6   8        0.63        0.16      2.92 o 
  -7   6   8      214.47      233.46      8.99 o 
  -6   6   8      226.80      235.82      6.88 o 
  -5   6   8       72.20       73.25      3.48 o 
  -4   6   8      436.15      421.23     11.36 o 
  -3   6   8      296.04      293.37      8.59 o 
  -2   6   8      304.74      332.56      9.14 o 
  -1   6   8       99.62       99.48      3.86 o 
   0   6   8        5.94       10.48      2.28 o 
   1   6   8        0.70        2.65      2.15 o 
   2   6   8       20.49       44.01      4.39 o 
   3   6   8       14.28       15.20      2.23 o 
   4   6   8        0.89        0.00      1.83 o 
   5   6   8      285.04      261.54     13.25 o 
   6   6   8       64.96       77.25      5.47 o 
   7   6   8       15.71       20.44      3.15 o 
   8   6   8        2.23        5.01      2.48 o 
   9   6   8       63.83       70.96      7.90 o 
  10   6   8        4.88        6.92      3.28 o 
  11   6   8       24.58       35.45      9.28 o 
 -15   7   8       45.25       52.71      7.75 o 
 -14   7   8        0.01        0.00      2.99 o 
 -13   7   8       54.15       45.88      4.62 o 
 -12   7   8      148.58      129.65      8.35 o 
 -11   7   8       32.26       25.67      2.89 o 
 -10   7   8       17.08       23.23      2.95 o 
  -9   7   8        1.50        2.17      1.87 o 
  -8   7   8      116.53      136.58      6.32 o 
  -7   7   8       80.85       80.77      4.58 o 
  -6   7   8       56.13       52.71      2.76 o 
  -5   7   8        8.30        9.33      1.95 o 
  -4   7   8       51.43       54.86      2.93 o 
  -3   7   8       13.04       16.18      1.93 o 
  -2   7   8       12.23       17.98      1.94 o 
  -1   7   8      455.35      453.21     12.74 o 
   0   7   8      841.41      824.99     31.63 o 
   1   7   8       34.21       41.87      5.78 o 
   2   7   8      183.84      193.70      8.35 o 
   3   7   8        0.33        1.45      1.65 o 
   4   7   8       63.64       79.37      4.62 o 
   5   7   8       50.76       60.42      4.25 o 
   6   7   8       57.56       52.24      4.12 o 
   7   7   8        0.00        0.21      3.50 o 
   8   7   8       18.00       18.61      4.46 o 
   9   7   8       12.96       19.71      7.56 o 
  10   7   8        9.79       20.48      4.37 o 
 -14   8   8        6.04       11.78      4.94 o 
 -13   8   8        8.70       15.56      3.61 o 
 -12   8   8        0.71        4.30      2.59 o 
 -11   8   8      129.63      132.42      8.79 o 
 -10   8   8       12.53       14.80      2.96 o 
  -9   8   8      133.74      141.19      8.18 o 
  -8   8   8       27.33       31.57      2.90 o 
  -7   8   8      214.12      229.80     10.97 o 
  -6   8   8       67.14       63.13      5.45 o 
  -5   8   8      225.97      223.26      7.68 o 
  -4   8   8      373.01      370.06     11.55 o 
  -3   8   8      155.98      161.86      6.13 o 
  -2   8   8      146.32      125.72      4.86 o 
  -1   8   8      182.33      173.78      6.26 o 
   0   8   8       85.95       82.32      4.76 o 
   1   8   8      467.38      456.44     17.72 o 
   2   8   8       99.78      112.51      6.74 o 
   3   8   8       87.38       85.59      5.04 o 
   4   8   8        5.81        4.60      1.99 o 
   5   8   8        0.73        0.00      1.97 o 
   6   8   8        1.46        7.53      2.78 o 
   7   8   8       18.57       22.53      4.33 o 
   8   8   8        1.68        0.17      2.39 o 
   9   8   8       13.27       13.72      5.95 o 
 -13   9   8        0.06        0.07      2.42 o 
 -12   9   8      195.96      186.70     11.52 o 
 -11   9   8       62.06       63.00      5.92 o 
 -10   9   8       25.35       24.55      4.01 o 
  -9   9   8       24.56       28.05      3.54 o 
  -8   9   8       10.52        9.08      3.10 o 
  -7   9   8        8.56        4.49      2.76 o 
  -6   9   8       16.82       22.88      4.93 o 
  -5   9   8        6.11        6.33      2.04 o 
  -4   9   8      222.35      228.37      8.14 o 
  -3   9   8      262.14      268.93      9.42 o 
  -2   9   8       38.59       46.14      3.02 o 
  -1   9   8       37.94       46.51      6.58 o 
   0   9   8        9.68        8.24      2.41 o 
   1   9   8        0.08        0.84      1.50 o 
   2   9   8       23.24       19.29      3.36 o 
   3   9   8        1.59        1.97      2.20 o 
   4   9   8      140.67      132.53      8.38 o 
   5   9   8        5.37        9.05      2.90 o 
   6   9   8        2.35        8.79      3.10 o 
   7   9   8        0.31        0.00      3.45 o 
   8   9   8        2.94       11.05      6.14 o 
 -12  10   8       10.50       11.36      3.17 o 
 -11  10   8        0.33        0.00      2.79 o 
 -10  10   8       18.85       22.62      4.37 o 
  -9  10   8      279.09      300.43     16.50 o 
  -8  10   8       68.03       65.37      5.63 o 
  -7  10   8       71.53       91.87      6.73 o 
  -6  10   8      225.04      219.66     11.39 o 
  -5  10   8       81.85       78.25      4.71 o 
  -4  10   8        6.61       11.34      2.32 o 
  -3  10   8        0.68        2.96      1.51 o 
  -2  10   8        7.86        9.23      1.86 o 
  -1  10   8       66.20       63.92      4.10 o 
   0  10   8        0.93        0.00      2.01 o 
   1  10   8        9.23        5.23      3.16 o 
   2  10   8        7.57       17.74      3.10 o 
   3  10   8       19.79       24.25      3.90 o 
   4  10   8        0.95        0.06      1.86 o 
   5  10   8        2.94        2.85      2.45 o 
   6  10   8        0.09        0.00      2.41 o 
   7  10   8        0.38        0.00      3.28 o 
 -11  11   8       20.00       13.08      3.38 o 
 -10  11   8        0.13        0.99      2.41 o 
  -9  11   8       68.75       74.80      6.75 o 
  -8  11   8       41.04       43.68      4.67 o 
  -7  11   8       13.77       18.07      3.33 o 
  -6  11   8       55.03       57.91      5.20 o 
  -5  11   8       26.03       22.20      3.54 o 
  -4  11   8      234.57      221.38     11.74 o 
  -3  11   8       27.39       31.81      3.87 o 
  -2  11   8       13.26       11.50      2.81 o 
  -1  11   8       14.10       17.36      3.74 o 
   0  11   8        2.25        0.09      1.93 o 
   1  11   8       18.44       17.21      3.20 o 
   2  11   8        0.08        1.31      1.94 o 
   3  11   8       62.55       51.57      6.42 o 
   4  11   8       13.52        9.98      3.07 o 
   5  11   8       15.71       14.94      4.36 o 
   6  11   8        1.08        0.00      3.27 o 
  -9  12   8       49.78       64.72      7.04 o 
  -8  12   8       11.53        9.27      3.87 o 
  -7  12   8       14.50       26.97      5.74 o 
  -6  12   8        2.84        4.26      5.95 o 
  -5  12   8        8.55        3.42      3.20 o 
  -4  12   8        0.60        0.00      2.95 o 
  -3  12   8        8.29        9.00      3.48 o 
  -2  12   8       10.07        8.42      3.37 o 
  -1  12   8       17.76       28.68      4.52 o 
   0  12   8       12.86       14.94      3.97 o 
   1  12   8       34.99       41.49      5.64 o 
   2  12   8       11.47       24.92      4.09 o 
   3  12   8        9.65        4.97      3.09 o 
   4  12   8        1.79        4.31      3.26 o 
  -6  13   8        0.07       18.91      8.68 o 
  -5  13   8        0.09        0.19      3.28 o 
  -4  13   8       12.26        6.74      4.62 o 
  -3  13   8        0.23        0.61      4.16 o 
  -2  13   8        5.00        0.96      3.29 o 
  -1  13   8        0.46        1.74      3.30 o 
   0  13   8       17.93       21.33      5.71 o 
   1  13   8        0.57        1.61      3.52 o 
 -17   1   9        2.89        9.22      4.43 o 
 -16   1   9       54.71       53.68      5.89 o 
 -15   1   9       42.55       47.13      7.93 o 
 -14   1   9       16.70       15.87      3.79 o 
 -13   1   9        4.72        7.88      3.81 o 
 -12   1   9       38.63       35.69      4.07 o 
 -11   1   9      502.33      505.78     20.78 o 
 -10   1   9      690.46      660.29     19.53 o 
  -9   1   9      213.93      210.16      7.09 o 
  -8   1   9     1011.12     1000.34     27.16 o 
  -7   1   9       56.30       63.31      5.41 o 
  -6   1   9      254.96      261.14      8.17 o 
  -5   1   9        3.04        2.78      1.56 o 
  -4   1   9      109.24      118.09      3.53 o 
  -3   1   9       25.95       27.55      3.06 o 
  -2   1   9        4.10        4.16      0.89 o 
  -1   1   9     1748.79     1641.17     40.28 o 
   0   1   9      300.91      290.58     13.02 o 
   1   1   9      302.70      276.86     11.72 o 
   2   1   9      167.21      143.89      8.46 o 
   3   1   9      467.91      486.44     19.54 o 
   4   1   9        6.45        0.00      2.23 o 
   5   1   9       28.38       34.42      3.83 o 
   6   1   9        5.65        9.94      3.61 o 
   7   1   9        6.75       10.26      2.77 o 
   8   1   9        5.63        6.71      3.01 o 
   9   1   9       31.94       33.08      6.19 o 
  10   1   9       17.95       19.12      3.90 o 
  11   1   9        8.16        8.06      3.63 o 
 -17   2   9       26.34       28.28      4.68 o 
 -16   2   9      111.23      117.54      8.88 o 
 -15   2   9      128.94      137.87      9.76 o 
 -14   2   9       19.31       26.73      4.11 o 
 -13   2   9       90.64       83.07      6.39 o 
 -12   2   9       70.60       71.99      5.21 o 
 -11   2   9      192.38      194.29      9.53 o 
 -10   2   9       73.10       76.16      3.90 o 
  -9   2   9      198.71      194.62      8.30 o 
  -8   2   9      262.64      265.45      7.05 o 
  -7   2   9      188.33      185.28      5.47 o 
  -6   2   9      789.44      745.14     17.93 o 
  -5   2   9        5.59       16.84      3.41 o 
  -4   2   9      159.46      155.48      4.82 o 
  -3   2   9       62.48       60.78      2.39 o 
  -2   2   9        0.31        1.89      1.48 o 
  -1   2   9     1207.27     1155.91     30.42 o 
   0   2   9      113.81      117.61      4.15 o 
   1   2   9       30.74       39.20      3.76 o 
   2   2   9        0.88        5.26      4.78 o 
   3   2   9        3.02        6.54      2.22 o 
   4   2   9      371.81      349.03     15.11 o 
   5   2   9       29.72       50.07     15.69 o 
   6   2   9        1.76        9.76      3.61 o 
   7   2   9       47.09       44.30      4.43 o 
   8   2   9       11.49       14.14      4.15 o 
   9   2   9       65.39       67.11      5.85 o 
  10   2   9        0.57        2.16      2.55 o 
  11   2   9        0.35        0.00      2.60 o 
 -17   3   9        2.75       11.17      5.04 o 
 -16   3   9       13.31       19.87      4.00 o 
 -15   3   9        8.61       10.31      3.57 o 
 -14   3   9      129.21      135.22      8.49 o 
 -13   3   9       32.98       37.46      4.29 o 
 -12   3   9       40.16       45.97      4.32 o 
 -11   3   9        8.46       21.48      3.39 o 
 -10   3   9       70.69       80.85      5.57 o 
  -9   3   9       42.08       51.41      3.25 o 
  -8   3   9      100.57       85.82      4.07 o 
  -7   3   9       38.77       33.15      2.05 o 
  -6   3   9      883.97      872.29     21.19 o 
  -5   3   9      256.63      247.00      7.76 o 
  -4   3   9        0.60        0.94      0.97 o 
  -3   3   9      396.05      406.50      9.75 o 
  -2   3   9        4.30        4.75      2.17 o 
  -1   3   9       50.27       68.54      3.33 o 
   0   3   9       75.55       70.89      3.24 o 
   1   3   9        0.33        3.24      2.94 o 
   2   3   9       42.71       41.88      3.77 o 
   3   3   9      126.69      107.71      7.20 o 
   4   3   9      210.68      176.59     10.12 o 
   5   3   9      138.56      126.13      7.78 o 
   6   3   9       18.37       26.15      3.89 o 
   7   3   9       27.69       36.08      4.21 o 
   8   3   9       32.55       29.63      3.72 o 
   9   3   9        6.64        8.17      3.00 o 
  10   3   9        0.55        0.09      2.22 o 
  11   3   9        0.02        0.00      2.04 o 
 -16   4   9        1.49        0.16      2.31 o 
 -15   4   9       36.12       43.86      4.96 o 
 -14   4   9       74.28       69.62      5.89 o 
 -13   4   9       26.33       24.78      3.71 o 
 -12   4   9       25.57       25.22      3.39 o 
 -11   4   9        4.93       18.02      4.48 o 
 -10   4   9      148.37      123.91      6.22 o 
  -9   4   9       73.57       74.90      4.38 o 
  -8   4   9      909.75      898.87     27.92 o 
  -7   4   9      774.96      719.51     18.58 o 
  -6   4   9        5.60       12.14      2.38 o 
  -5   4   9        2.73        9.26      1.75 o 
  -4   4   9       14.07       14.92      1.84 o 
  -3   4   9        1.38        1.70      1.14 o 
  -2   4   9       94.25       90.55      4.24 o 
  -1   4   9      122.19       97.57      4.76 o 
   0   4   9      307.63      306.92     10.14 o 
   1   4   9      261.65      251.65     10.03 o 
   2   4   9      709.19      709.84     27.11 o 
   3   4   9      120.85      127.85     16.66 o 
   4   4   9       19.38       16.30      3.07 o 
   5   4   9        1.56        7.05      2.66 o 
   6   4   9       13.20        5.26      2.48 o 
   7   4   9       12.14       19.03      3.01 o 
   8   4   9        0.02        1.31      2.17 o 
   9   4   9        1.46        2.64      3.00 o 
  10   4   9        0.17        0.24      2.31 o 
  11   4   9        1.82        4.60      4.20 o 
 -16   5   9        2.51        0.00      2.78 o 
 -15   5   9        0.69        1.59      3.27 o 
 -14   5   9       13.16       22.00      3.62 o 
 -13   5   9        7.64        9.97      6.55 o 
 -12   5   9       47.21       52.93      3.95 o 
 -11   5   9       20.87       16.10      3.88 o 
 -10   5   9       12.25       25.84      3.03 o 
  -9   5   9       54.01       63.08      5.19 o 
  -8   5   9       96.13       72.45      4.31 o 
  -7   5   9      668.47      657.04     21.60 o 
  -6   5   9        8.80       11.23      1.62 o 
  -5   5   9       72.72       72.64      3.79 o 
  -4   5   9       22.44       23.09      1.96 o 
  -3   5   9        8.95       10.18      1.47 o 
  -2   5   9       20.88       29.24      2.60 o 
  -1   5   9      180.79      173.48      7.03 o 
   0   5   9       79.73       80.92      5.37 o 
   1   5   9      540.83      494.19     16.13 o 
   2   5   9       88.00       83.78      4.72 o 
   3   5   9        0.77        1.99      1.43 o 
   4   5   9      114.76       98.84      6.48 o 
   5   5   9       18.27       10.99      2.73 o 
   6   5   9        0.30        0.00      2.02 o 
   7   5   9        4.29        7.14      2.63 o 
   8   5   9        2.59        1.79      2.23 o 
   9   5   9        8.56       13.20      3.06 o 
  10   5   9        2.15        5.22      3.58 o 
 -15   6   9        5.11       10.07      4.09 o 
 -14   6   9        9.87       12.18      4.38 o 
 -13   6   9      110.15      102.35      7.37 o 
 -12   6   9       80.03       74.33      5.01 o 
 -11   6   9      141.32      127.68      6.67 o 
 -10   6   9       80.99       97.40      5.46 o 
  -9   6   9        0.03        3.06      2.92 o 
  -8   6   9       14.52       15.11      4.81 o 
  -7   6   9        8.71        6.22      1.80 o 
  -6   6   9       90.48       79.40      3.56 o 
  -5   6   9      658.85      657.62     20.54 o 
  -4   6   9      315.78      320.33      9.68 o 
  -3   6   9      128.47      111.82      4.28 o 
  -2   6   9        0.07        0.46      1.21 o 
  -1   6   9        1.47        0.00      1.65 o 
   0   6   9        1.31        1.89      2.20 o 
   1   6   9       34.55       38.58      3.36 o 
   2   6   9      374.96      327.18     14.90 o 
   3   6   9       57.07       71.32      5.91 o 
   4   6   9       13.42       22.09      3.48 o 
   5   6   9       29.12       31.73      4.49 o 
   6   6   9        2.26        1.26      2.17 o 
   7   6   9       14.92       17.25      4.65 o 
   8   6   9        0.19        0.00      2.69 o 
   9   6   9       24.77       36.56      8.42 o 
  10   6   9        3.84        1.87      2.99 o 
 -15   7   9        0.04        0.00      4.16 o 
 -14   7   9        2.36        6.18      4.15 o 
 -13   7   9        1.34       11.87      4.01 o 
 -12   7   9        0.43        1.06      2.65 o 
 -11   7   9        0.22        5.54      2.35 o 
 -10   7   9      130.73      136.62      6.88 o 
  -9   7   9      239.51      223.68      9.70 o 
  -8   7   9        4.06        5.31      2.17 o 
  -7   7   9      165.52      156.92      8.10 o 
  -6   7   9      189.33      185.58      6.66 o 
  -5   7   9        0.04        0.00      1.42 o 
  -4   7   9        5.11       11.93      1.76 o 
  -3   7   9      129.03      118.19      4.69 o 
  -2   7   9      175.93      180.35      6.32 o 
  -1   7   9      692.01      692.10     26.77 o 
   0   7   9       15.42       19.72      3.06 o 
   1   7   9      845.64      872.45     30.41 o 
   2   7   9       90.35       83.57      5.33 o 
   3   7   9      147.24      148.55      8.09 o 
   4   7   9        4.70       12.10      3.43 o 
   5   7   9       14.15        5.39      2.65 o 
   6   7   9        2.02        0.00      2.28 o 
   7   7   9        6.01        9.75      3.73 o 
   8   7   9        0.47        2.71      3.24 o 
   9   7   9        0.14        0.24      4.34 o 
 -14   8   9       16.46       31.46      5.96 o 
 -13   8   9       65.11       91.38      9.69 o 
 -12   8   9      232.03      231.10     13.86 o 
 -11   8   9       80.12       91.61      6.67 o 
 -10   8   9       75.68       87.66      6.48 o 
  -9   8   9       41.07       33.49      4.38 o 
  -8   8   9       30.21       26.88      3.02 o 
  -7   8   9        1.53        3.30      1.92 o 
  -6   8   9       36.92       36.20      3.23 o 
  -5   8   9      243.14      246.97      8.74 o 
  -4   8   9      244.89      245.48      9.31 o 
  -3   8   9        1.58        0.23      1.89 o 
  -2   8   9       14.97       17.91      2.79 o 
  -1   8   9       36.94       29.70      3.26 o 
   0   8   9       81.95       72.31      4.84 o 
   1   8   9       20.27       19.54      3.77 o 
   2   8   9      204.69      175.98      9.62 o 
   3   8   9      129.58      116.70      6.59 o 
   4   8   9       93.66      101.07      8.52 o 
   5   8   9        1.69        5.46      3.07 o 
   6   8   9        5.48       11.94      3.93 o 
   7   8   9        0.32        1.30      2.45 o 
   8   8   9        0.43        0.00      3.13 o 
 -13   9   9        0.72        3.32      3.67 o 
 -12   9   9       26.93       24.88      4.50 o 
 -11   9   9       81.99       92.29      8.12 o 
 -10   9   9       88.07      105.94      8.03 o 
  -9   9   9       12.20       12.35      3.28 o 
  -8   9   9        0.09        6.56      3.01 o 
  -7   9   9        2.40        0.47      1.91 o 
  -6   9   9       15.08       22.06      3.92 o 
  -5   9   9       14.91       16.10      2.16 o 
  -4   9   9        5.53        6.23      1.83 o 
  -3   9   9        5.24        4.78      1.75 o 
  -2   9   9       20.64       22.55      2.93 o 
  -1   9   9        0.30        2.72      2.28 o 
   0   9   9      102.48      112.10      6.26 o 
   1   9   9      310.74      272.94     11.79 o 
   2   9   9       10.95       11.54      2.92 o 
   3   9   9      130.08       96.12      9.48 o 
   4   9   9        2.34       11.69      7.77 o 
   5   9   9        0.05        0.00      4.32 o 
   6   9   9       22.92       21.28      4.83 o 
   7   9   9        5.41        0.95      3.01 o 
 -11  10   9        5.69        8.10      3.17 o 
 -10  10   9        0.98        1.37      2.37 o 
  -9  10   9       67.50       76.88      6.20 o 
  -8  10   9       58.22       61.56      5.39 o 
  -7  10   9       21.48       25.68      3.79 o 
  -6  10   9       10.47       18.21      3.21 o 
  -5  10   9       23.09       29.02      5.02 o 
  -4  10   9       46.78       51.34      4.06 o 
  -3  10   9       39.05       39.39      3.52 o 
  -2  10   9        0.31        4.75      5.31 o 
  -1  10   9        0.29        1.89      2.27 o 
   0  10   9       57.10       59.74      5.00 o 
   1  10   9        3.75        4.96      2.37 o 
   2  10   9        0.29        4.37      2.41 o 
   3  10   9       29.11       26.25      3.95 o 
   4  10   9       10.56       26.03      4.82 o 
   5  10   9        0.69        5.94      6.14 o 
   6  10   9        8.60        9.35      4.30 o 
 -10  11   9        2.93        6.08      3.73 o 
  -9  11   9       21.25       25.81      4.35 o 
  -8  11   9        1.22        0.00      2.61 o 
  -7  11   9        1.49        0.40      1.90 o 
  -6  11   9       75.78       72.98      8.06 o 
  -5  11   9       49.94       43.50     11.67 o 
  -4  11   9        8.83       16.75      8.45 o 
  -3  11   9        6.69        8.14      3.12 o 
  -2  11   9       23.35       20.56      4.38 o 
  -1  11   9        0.05        0.00      2.76 o 
   0  11   9        3.76        4.00      3.11 o 
   1  11   9        7.48        9.70      5.70 o 
   2  11   9        5.36        4.28      2.73 o 
   3  11   9        4.11        4.81      2.71 o 
   4  11   9        6.04       11.65      4.28 o 
  -7  12   9       14.48       11.81      4.82 o 
  -6  12   9       52.34       62.22      9.46 o 
  -5  12   9        1.09        4.07      4.28 o 
  -4  12   9        0.16        0.71      3.17 o 
  -3  12   9        8.39       16.54      9.46 o 
  -2  12   9        1.02        6.03      6.01 o 
  -1  12   9       10.36        8.55      5.92 o 
   0  12   9       12.83       21.88      4.63 o 
   1  12   9        9.02        3.36      3.04 o 
   2  12   9        6.30        6.76      4.93 o 
 -16   0  10       99.56       94.98     15.28 o 
 -15   0  10       10.51        8.53      3.97 o 
 -14   0  10        5.80       21.19      4.45 o 
 -13   0  10      164.81      167.15     13.94 o 
 -12   0  10       51.37       65.33     10.47 o 
 -11   0  10       11.91       12.12      4.01 o 
 -10   0  10     1234.80     1189.59     65.43 o 
  -9   0  10     2022.29     1902.08     72.16 o 
  -8   0  10      618.07      643.50     24.27 o 
  -7   0  10     1568.99     1382.38    199.31 o 
  -6   0  10       97.75       96.08      6.79 o 
  -5   0  10     1434.24     1513.84     54.49 o 
  -4   0  10     2050.56     2193.18     77.89 o 
  -3   0  10        4.87        4.50      1.44 o 
  -2   0  10      329.43      294.96     17.46 o 
  -1   0  10      701.31      784.64     45.63 o 
   0   0  10        7.60       11.40      4.94 o 
   1   0  10       55.76       53.77      7.20 o 
   2   0  10       22.91       22.38      4.89 o 
   3   0  10      105.16       87.29      9.77 o 
   4   0  10      446.34      491.14     48.05 o 
   5   0  10        2.37       14.79      5.17 o 
   6   0  10        1.37        3.10      3.10 o 
   7   0  10      106.58      105.79     10.30 o 
   8   0  10       38.34       18.30      4.95 o 
   9   0  10       10.67        2.08      3.90 o 
  10   0  10       54.80       38.32      7.36 o 
 -16   1  10       11.31       14.65      3.41 o 
 -15   1  10       49.80       48.07      5.96 o 
 -14   1  10       52.95       60.04      5.40 o 
 -13   1  10        6.61       13.38      5.36 o 
 -12   1  10       37.35       42.04      4.37 o 
 -11   1  10        9.59        9.59      2.43 o 
 -10   1  10        3.09        0.00      1.85 o 
  -9   1  10      445.35      436.82     14.14 o 
  -8   1  10      133.67      130.01      5.09 o 
  -7   1  10      192.65      174.61      6.43 o 
  -6   1  10      226.74      235.51      6.95 o 
  -5   1  10      134.23      125.20      4.35 o 
  -4   1  10      483.72      447.47     11.46 o 
  -3   1  10       38.27       28.88      4.44 o 
  -2   1  10       63.26       50.51      3.77 o 
  -1   1  10     1019.16     1026.74     38.69 o 
   0   1  10      127.04      111.19      6.86 o 
   1   1  10        5.72        2.19      2.68 o 
   2   1  10      120.44      127.25      8.00 o 
   3   1  10        7.75        6.48      4.03 o 
   4   1  10       33.58       31.85      4.21 o 
   5   1  10       85.39       66.32      5.83 o 
   6   1  10        5.88        8.41      2.76 o 
   7   1  10       10.70       23.21      3.71 o 
   8   1  10        3.73       12.55      5.39 o 
   9   1  10        0.01        0.33      2.32 o 
  10   1  10       11.05       11.82      4.65 o 
 -16   2  10       19.62       16.24      3.39 o 
 -15   2  10        1.93        0.48      2.11 o 
 -14   2  10        6.22        6.33      2.61 o 
 -13   2  10      117.09      119.75      8.48 o 
 -12   2  10      419.17      405.89     17.10 o 
 -11   2  10       33.94       28.30      3.32 o 
 -10   2  10      123.51      117.46      5.03 o 
  -9   2  10       45.71       49.29      4.73 o 
  -8   2  10      416.43      392.95     10.43 o 
  -7   2  10       87.87       92.29      3.68 o 
  -6   2  10      140.96      150.18      5.80 o 
  -5   2  10      467.16      463.90     12.15 o 
  -4   2  10       18.85       23.47      1.91 o 
  -3   2  10      741.80      738.89     20.85 o 
  -2   2  10        2.53        4.49      1.25 o 
  -1   2  10       16.10       21.19      3.02 o 
   0   2  10      277.51      290.83     12.61 o 
   1   2  10       93.35       89.81      6.11 o 
   2   2  10       14.60       15.12      2.74 o 
   3   2  10       29.35       33.16      4.20 o 
   4   2  10        5.35       15.32      3.14 o 
   5   2  10        3.19        6.93      2.92 o 
   6   2  10       58.74       54.34      5.15 o 
   7   2  10       92.98       82.71      6.92 o 
   8   2  10       15.42       33.82      6.87 o 
   9   2  10        0.00        2.41      2.32 o 
  10   2  10        2.37        5.50      3.55 o 
 -16   3  10       24.37       21.95      3.73 o 
 -15   3  10        5.87        4.88      2.65 o 
 -14   3  10      297.69      337.45     17.85 o 
 -13   3  10       99.04      114.00      8.03 o 
 -12   3  10       19.66       16.87      3.01 o 
 -11   3  10      118.92      102.08      6.38 o 
 -10   3  10      563.44      582.61     19.43 o 
  -9   3  10        1.02        0.00      1.39 o 
  -8   3  10      120.89      116.94      4.96 o 
  -7   3  10       11.97       10.25      1.67 o 
  -6   3  10      274.20      283.92      9.48 o 
  -5   3  10      202.68      190.84      6.00 o 
  -4   3  10        2.95        8.75      2.12 o 
  -3   3  10       50.98       74.60      5.91 o 
  -2   3  10      336.63      340.97     11.35 o 
  -1   3  10      512.07      459.66     13.66 o 
   0   3  10       16.88       25.01      3.58 o 
   1   3  10       99.23       75.36      5.28 o 
   2   3  10      304.63      279.34     13.18 o 
   3   3  10       63.65       73.51      6.15 o 
   4   3  10        4.14        2.97      2.37 o 
   5   3  10       97.24      104.27      7.17 o 
   6   3  10        6.52       14.26      3.41 o 
   7   3  10        1.09        1.28      2.20 o 
   8   3  10        1.00        1.84      2.22 o 
   9   3  10        2.26        3.37      2.58 o 
  10   3  10        2.88        0.00      2.34 o 
 -16   4  10        0.99        7.74      3.98 o 
 -15   4  10       12.26       14.86      3.59 o 
 -14   4  10       58.42       46.75      5.01 o 
 -13   4  10      159.32      170.86     10.47 o 
 -12   4  10       20.02       28.93      4.78 o 
 -11   4  10        0.14        0.00      1.73 o 
 -10   4  10       57.37       58.82      3.84 o 
  -9   4  10       77.10       82.50      4.94 o 
  -8   4  10      170.41      187.11      7.59 o 
  -7   4  10        2.01        4.88      1.49 o 
  -6   4  10       72.20       61.65      3.09 o 
  -5   4  10      311.35      329.28      9.56 o 
  -4   4  10      230.20      227.69      6.82 o 
  -3   4  10      564.05      522.97     16.54 o 
  -2   4  10        0.00       16.88      6.25 o 
  -1   4  10      252.16      242.33      8.51 o 
   0   4  10       74.04       83.35      4.35 o 
   1   4  10       71.97       87.48      5.90 o 
   2   4  10       37.69       31.00      3.76 o 
   3   4  10      192.09      189.17     10.70 o 
   4   4  10        6.47       15.13      3.93 o 
   5   4  10        2.37        2.63      2.16 o 
   6   4  10       26.99       41.41      6.95 o 
   7   4  10        0.52        1.38      2.35 o 
   8   4  10        0.07        0.70      1.84 o 
   9   4  10        0.00        0.00      2.38 o 
 -15   5  10        3.39        2.41      4.52 o 
 -14   5  10       50.94       45.63      5.31 o 
 -13   5  10      376.16      412.66     21.17 o 
 -12   5  10       71.73       68.61      5.92 o 
 -11   5  10       33.48       43.04      3.55 o 
 -10   5  10      131.80      123.81      6.11 o 
  -9   5  10       20.97       32.12      5.54 o 
  -8   5  10      171.32      167.25      7.40 o 
  -7   5  10        2.59        1.07      1.76 o 
  -6   5  10      983.08      984.13     27.81 o 
  -5   5  10       44.41       55.67      2.96 o 
  -4   5  10      102.85       96.78      4.13 o 
  -3   5  10       18.04       26.11      2.72 o 
  -2   5  10        8.05        9.35      3.38 o 
  -1   5  10      167.12      173.04      7.03 o 
   0   5  10        2.18        4.82      3.06 o 
   1   5  10      280.55      268.69     17.12 o 
   2   5  10      266.53      248.32     12.63 o 
   3   5  10       20.37       29.52      3.95 o 
   4   5  10        1.41        1.96      2.23 o 
   5   5  10       12.32       21.62      3.58 o 
   6   5  10       23.59       24.42      3.68 o 
   7   5  10       27.61       20.02      4.66 o 
   8   5  10        6.35        5.91      2.78 o 
   9   5  10        3.79        4.04      3.19 o 
 -15   6  10        9.47       11.86      4.68 o 
 -14   6  10       49.15       52.37      6.72 o 
 -13   6  10      193.23      191.29     15.29 o 
 -12   6  10        3.13        4.97      4.30 o 
 -11   6  10      190.18      207.52     10.19 o 
 -10   6  10       22.61       23.88      3.01 o 
  -9   6  10       28.31       33.18      3.76 o 
  -8   6  10      219.05      232.83      9.39 o 
  -7   6  10      172.18      158.88      7.35 o 
  -6   6  10       53.94       64.30      3.56 o 
  -5   6  10       23.60       21.86      2.04 o 
  -4   6  10       40.31       49.80      3.24 o 
  -3   6  10       64.32       52.23      3.82 o 
  -2   6  10       24.63       20.22      2.52 o 
  -1   6  10       53.86       61.74      4.18 o 
   0   6  10       32.53       21.30      2.46 o 
   1   6  10        1.99        7.75      2.83 o 
   2   6  10      142.76      136.86      9.32 o 
   3   6  10        0.08        3.06      3.53 o 
   4   6  10        7.18        4.88      3.78 o 
   5   6  10        0.15        4.52      2.39 o 
   6   6  10        5.27        2.12      2.18 o 
   7   6  10       31.35       25.52      4.49 o 
   8   6  10       18.22       16.04      5.60 o 
 -14   7  10      116.84      152.52     14.08 o 
 -13   7  10       42.99       56.07      6.83 o 
 -12   7  10       26.20       41.59      9.50 o 
 -11   7  10       62.72       63.12      4.88 o 
 -10   7  10      105.16       88.43      5.69 o 
  -9   7  10       25.71       24.69      3.09 o 
  -8   7  10        3.55       15.77      2.64 o 
  -7   7  10        0.39        0.79      1.78 o 
  -6   7  10        9.09       15.29      2.39 o 
  -5   7  10      100.36      117.84      5.84 o 
  -4   7  10        3.91        9.44      3.44 o 
  -3   7  10        4.52        5.00      2.02 o 
  -2   7  10        0.09        3.59      1.80 o 
  -1   7  10      122.37      105.08      5.73 o 
   0   7  10        3.99        6.37      2.24 o 
   1   7  10      137.40      115.53      6.45 o 
   2   7  10      111.83      113.93      6.04 o 
   3   7  10       47.20       52.92      5.78 o 
   4   7  10        6.94        4.43      2.44 o 
   5   7  10       12.57       26.76      6.56 o 
   6   7  10       11.28       18.11      4.37 o 
   7   7  10        2.77       10.40      5.40 o 
   8   7  10        0.13        4.64      6.34 o 
 -13   8  10        0.88        5.55      4.36 o 
 -12   8  10      111.29      116.90      9.24 o 
 -11   8  10        8.57       15.68      3.40 o 
 -10   8  10       14.16       19.00      3.65 o 
  -9   8  10      111.90      114.05      8.13 o 
  -8   8  10       41.58       42.12      4.00 o 
  -7   8  10       91.95       88.78      5.72 o 
  -6   8  10        1.45        1.61      1.81 o 
  -5   8  10      138.61      149.04      6.19 o 
  -4   8  10        0.80        6.22      2.60 o 
  -3   8  10        3.87       10.04      5.43 o 
  -2   8  10       77.26       71.61      4.74 o 
  -1   8  10       18.37       23.76      2.96 o 
   0   8  10      134.43      152.51      7.81 o 
   1   8  10       72.94       65.75      4.77 o 
   2   8  10       53.23       49.94      6.29 o 
   3   8  10      136.68      138.83     11.77 o 
   4   8  10       92.68       95.70      9.58 o 
   5   8  10        1.09        0.00      3.34 o 
   6   8  10        6.99       15.40      4.35 o 
   7   8  10        0.04        0.00      2.80 o 
 -12   9  10       60.04       64.74      7.73 o 
 -11   9  10        1.02        5.66      2.93 o 
 -10   9  10      106.32      110.65      8.72 o 
  -9   9  10       87.95       88.47      7.09 o 
  -8   9  10       36.83       41.63      6.01 o 
  -7   9  10        6.59        5.84      3.23 o 
  -6   9  10        6.90        4.82      3.18 o 
  -5   9  10        6.10        6.66      4.00 o 
  -4   9  10       33.89       31.10      3.37 o 
  -3   9  10       21.14       22.53      3.12 o 
  -2   9  10      172.71      169.06      9.80 o 
  -1   9  10       13.39       19.82      3.91 o 
   0   9  10       61.59       53.18      4.52 o 
   1   9  10       13.20       13.12      5.21 o 
   2   9  10        3.58        3.80      2.39 o 
   3   9  10       11.24        8.43      5.27 o 
   4   9  10        2.72       13.21      8.27 o 
   5   9  10        0.87        0.62      7.32 o 
   6   9  10       14.63        5.98      4.45 o 
 -10  10  10        0.07        0.00      3.27 o 
  -9  10  10        8.98       16.87      4.36 o 
  -8  10  10       33.46       39.08      4.63 o 
  -7  10  10       94.69      105.39      8.38 o 
  -6  10  10       45.28       52.84      7.65 o 
  -5  10  10        0.03        0.00      2.75 o 
  -4  10  10       35.65       29.70      6.14 o 
  -3  10  10      126.67      143.45     10.20 o 
  -2  10  10       63.75       55.84      5.38 o 
  -1  10  10        3.79        6.14      2.83 o 
   0  10  10       37.09       30.92      3.86 o 
   1  10  10        0.11        0.00      2.27 o 
   2  10  10        1.29        5.74      5.73 o 
   3  10  10        2.13        3.42      3.15 o 
   4  10  10        2.20        0.00      2.91 o 
  -8  11  10       18.06       15.59      7.55 o 
  -7  11  10        2.66        3.97      5.71 o 
  -6  11  10       55.53       49.33      7.56 o 
  -5  11  10        3.04        3.65      5.29 o 
  -4  11  10       27.27       23.55      5.30 o 
  -3  11  10       17.03       15.99      7.55 o 
  -2  11  10       29.21       40.37      6.29 o 
  -1  11  10      108.76      109.40      9.16 o 
   0  11  10        1.08        2.70      2.72 o 
   1  11  10       43.13       41.10      6.94 o 
   2  11  10        2.53        3.97      4.05 o 
 -16   1  11        9.56       12.56      6.03 o 
 -15   1  11       22.43       32.75      5.00 o 
 -14   1  11        9.91       15.48      3.29 o 
 -13   1  11       13.10       12.19      3.15 o 
 -12   1  11        1.03       11.02      4.03 o 
 -11   1  11       17.56       15.88      2.94 o 
 -10   1  11        0.98        3.57      3.21 o 
  -9   1  11       37.97       42.00      3.79 o 
  -8   1  11      246.04      249.34      7.91 o 
  -7   1  11       20.08       23.87      3.22 o 
  -6   1  11        0.57        4.56      2.02 o 
  -5   1  11      871.10      848.92     22.62 o 
  -4   1  11      986.94      962.61     29.09 o 
  -3   1  11      448.65      418.01     17.88 o 
  -2   1  11        8.34       19.38      3.05 o 
  -1   1  11       39.49       52.46      4.96 o 
   0   1  11        5.12       13.89      3.25 o 
   1   1  11       99.57       97.24      6.92 o 
   2   1  11        0.08        7.89      3.96 o 
   3   1  11       41.18       33.34      4.29 o 
   4   1  11        0.99        7.17      3.12 o 
   5   1  11       49.09       49.97      4.95 o 
   6   1  11        9.80        8.12      2.92 o 
   7   1  11        2.13        4.62      2.60 o 
   8   1  11        1.55        1.18      2.56 o 
   9   1  11       29.58       35.90      4.63 o 
 -15   2  11       18.86       31.79      4.91 o 
 -14   2  11      202.80      215.77     11.87 o 
 -13   2  11      101.64       99.70      7.03 o 
 -12   2  11       59.38       52.12      5.02 o 
 -11   2  11        5.63       10.88      3.09 o 
 -10   2  11        3.51       11.00      2.44 o 
  -9   2  11       95.64       99.43      5.01 o 
  -8   2  11       37.83       36.53      2.84 o 
  -7   2  11       47.55       30.63      2.79 o 
  -6   2  11       26.95       21.94      1.89 o 
  -5   2  11      131.12      128.58      4.66 o 
  -4   2  11       19.60       20.30      2.27 o 
  -3   2  11        1.62        4.57      3.07 o 
  -2   2  11      168.32      145.83      8.00 o 
  -1   2  11      187.39      178.48      8.98 o 
   0   2  11        8.69       11.74      2.57 o 
   1   2  11      220.40      207.71     10.78 o 
   2   2  11       77.95       72.11      6.22 o 
   3   2  11        2.34        0.00      2.61 o 
   4   2  11        4.07        7.12      3.14 o 
   5   2  11       25.61       31.37      4.39 o 
   6   2  11        7.60        7.06      2.90 o 
   7   2  11       11.26       12.77      3.01 o 
   8   2  11        5.82        6.91      2.93 o 
   9   2  11        4.32        2.16      2.68 o 
 -15   3  11        0.69        0.44      2.33 o 
 -14   3  11       24.18       21.03      4.10 o 
 -13   3  11       72.54       60.70      5.81 o 
 -12   3  11       27.33       30.66      4.21 o 
 -11   3  11      459.58      461.64     20.52 o 
 -10   3  11       20.85       17.02      2.48 o 
  -9   3  11      113.05       98.63      5.16 o 
  -8   3  11        6.15       13.78      2.18 o 
  -7   3  11       12.30       15.51      1.76 o 
  -6   3  11        0.80        2.37      1.45 o 
  -5   3  11       91.18       88.09      4.02 o 
  -4   3  11        6.00        6.19      1.90 o 
  -3   3  11      166.15      158.38      6.90 o 
  -2   3  11       62.00       45.84      5.00 o 
  -1   3  11        1.48        3.32      2.33 o 
   0   3  11       44.73       38.41      4.57 o 
   1   3  11        8.53       20.10      3.39 o 
   2   3  11       75.43       74.27      6.30 o 
   3   3  11        5.74        5.55      2.67 o 
   4   3  11        1.48        0.68      2.75 o 
   5   3  11       16.89       21.46      4.04 o 
   6   3  11       10.61       12.99      3.46 o 
   7   3  11        0.74        0.73      2.35 o 
   8   3  11        0.14        0.00      2.19 o 
 -15   4  11       26.04       23.39      4.39 o 
 -14   4  11        0.27        0.00      2.79 o 
 -13   4  11        0.06        0.00      2.66 o 
 -12   4  11      192.62      199.65     11.73 o 
 -11   4  11      129.78      123.48      6.40 o 
 -10   4  11        0.47        2.47      1.82 o 
  -9   4  11        0.24        2.76      2.09 o 
  -8   4  11        3.36        5.68      1.97 o 
  -7   4  11        0.04        0.00      2.09 o 
  -6   4  11      418.21      397.18     13.71 o 
  -5   4  11       13.88       14.55      2.31 o 
  -4   4  11      425.84      370.48     13.38 o 
  -3   4  11        6.23       14.51      2.34 o 
  -2   4  11       56.63       54.43      3.58 o 
  -1   4  11        1.47        7.41      2.87 o 
   0   4  11       50.20       48.29      4.76 o 
   1   4  11        3.13        9.91      3.08 o 
   2   4  11       55.33       62.61      5.71 o 
   3   4  11        8.58       16.70      3.65 o 
   4   4  11        0.29        0.00      2.75 o 
   5   4  11        3.37        5.01      4.38 o 
   6   4  11        2.32        0.00      2.63 o 
   7   4  11        3.66        1.24      2.46 o 
   8   4  11        5.54        6.66      2.99 o 
 -14   5  11        8.78        5.68      2.92 o 
 -13   5  11       16.11       18.62      4.96 o 
 -12   5  11        8.81        4.70      2.73 o 
 -11   5  11        0.30        1.04      2.01 o 
 -10   5  11        1.53        0.00      1.75 o 
  -9   5  11        2.44        4.59      2.05 o 
  -8   5  11        9.27        6.05      2.06 o 
  -7   5  11       11.51       15.17      3.68 o 
  -6   5  11        0.88        0.00      2.06 o 
  -5   5  11      352.60      346.05     12.80 o 
  -4   5  11       26.03       23.84      2.81 o 
  -3   5  11       26.52       34.86      3.12 o 
  -2   5  11       37.98       38.37      3.29 o 
  -1   5  11       48.91       54.69      3.98 o 
   0   5  11        0.51        0.00      2.40 o 
   1   5  11        3.66        8.88      2.92 o 
   2   5  11       32.17       29.76      4.29 o 
   3   5  11       13.70        9.81      4.48 o 
   4   5  11        8.53        9.11      3.14 o 
   5   5  11       11.28       10.79      3.11 o 
   6   5  11       15.04       29.35      4.36 o 
   7   5  11       18.92       30.75      4.29 o 
 -14   6  11      114.66      111.74     10.99 o 
 -13   6  11       14.56       20.30      4.26 o 
 -12   6  11       11.16       13.15      3.62 o 
 -11   6  11       30.86       24.32      3.26 o 
 -10   6  11      258.01      230.78     12.50 o 
  -9   6  11       99.84       97.75      5.91 o 
  -8   6  11       13.52       11.45      2.53 o 
  -7   6  11       10.81       11.27      3.70 o 
  -6   6  11       42.41       43.81      4.66 o 
  -5   6  11       27.05       31.02      3.35 o 
  -4   6  11        5.36        7.78      2.66 o 
  -3   6  11      205.66      184.18      7.98 o 
  -2   6  11      128.66      117.61      6.62 o 
  -1   6  11       39.47       35.64      4.06 o 
   0   6  11        1.59        0.00      2.47 o 
   1   6  11        1.30        0.22      2.40 o 
   2   6  11        6.69       13.84      3.62 o 
   3   6  11        1.34        2.54      2.65 o 
   4   6  11       16.46       14.60      3.39 o 
   5   6  11        3.57        0.35      2.17 o 
   6   6  11        1.39        0.00      3.50 o 
   7   6  11        0.03        5.49      3.49 o 
 -13   7  11        7.93       16.17      4.93 o 
 -12   7  11       54.71       61.27      7.87 o 
 -11   7  11       23.47       32.63      4.47 o 
 -10   7  11       23.91       27.93      3.65 o 
  -9   7  11        8.86       17.15      2.91 o 
  -8   7  11       17.61       20.92      5.12 o 
  -7   7  11      169.42      162.28      8.28 o 
  -6   7  11       29.30       29.93      3.89 o 
  -5   7  11       86.93      103.59      5.87 o 
  -4   7  11       47.60       43.95      3.85 o 
  -3   7  11       61.25       65.62      4.51 o 
  -2   7  11        3.44        7.98      4.14 o 
  -1   7  11      144.08      136.63      8.86 o 
   0   7  11       51.93       43.49      5.29 o 
   1   7  11       77.03       90.15      8.39 o 
   2   7  11        0.00        0.00      2.44 o 
   3   7  11       21.54       24.10      3.91 o 
   4   7  11       43.67       43.62      6.04 o 
   5   7  11        0.86        0.00      3.07 o 
   6   7  11        0.42        2.34      3.04 o 
 -12   8  11        0.06        3.24      3.75 o 
 -11   8  11       19.78       35.72      5.02 o 
 -10   8  11      173.93      188.72     11.91 o 
  -9   8  11      123.70      116.06      8.07 o 
  -8   8  11       27.99       26.03      4.58 o 
  -7   8  11      110.75      107.09      7.56 o 
  -6   8  11        0.57        0.00      2.45 o 
  -5   8  11        0.47        2.82      2.27 o 
  -4   8  11       14.03       13.71      3.40 o 
  -3   8  11        6.69        2.15      1.93 o 
  -2   8  11       42.71       48.51      4.70 o 
  -1   8  11      122.10      118.65      6.77 o 
   0   8  11        9.01        9.00      2.73 o 
   1   8  11       13.89       17.28      4.57 o 
   2   8  11       21.82       23.85      5.16 o 
   3   8  11       11.18       21.41      5.17 o 
   4   8  11        2.02       10.77      7.97 o 
   5   8  11       17.72       16.27      6.95 o 
 -10   9  11        2.11        0.44      3.01 o 
  -9   9  11        4.50        7.74      5.69 o 
  -8   9  11       84.07      102.16      9.40 o 
  -7   9  11        1.36        9.23      7.98 o 
  -6   9  11       12.98       16.32      4.21 o 
  -5   9  11        5.24       16.91      3.39 o 
  -4   9  11        0.09        0.00      3.47 o 
  -3   9  11        4.76        7.54      2.83 o 
  -2   9  11        8.93        6.71      2.40 o 
  -1   9  11       44.32       39.88      4.64 o 
   0   9  11        0.26        4.85      2.53 o 
   1   9  11        0.04        2.06      2.65 o 
   2   9  11       13.97       21.09      5.54 o 
   3   9  11       53.91       53.54      9.31 o 
   4   9  11       18.24        8.61      6.60 o 
  -8  10  11       15.56       16.70      4.36 o 
  -7  10  11       14.59       11.78      4.01 o 
  -6  10  11       47.74       45.68      5.88 o 
  -5  10  11        0.29        0.00      4.40 o 
  -4  10  11        5.50        1.37      5.47 o 
  -3  10  11       53.30       56.38     13.44 o 
  -2  10  11        0.27        0.00      2.78 o 
  -1  10  11        0.01        2.18      3.21 o 
   0  10  11       10.99        8.09      3.54 o 
   1  10  11        0.20        3.27      4.58 o 
   2  10  11        0.10        1.53      2.95 o 
  -4  11  11        1.70        7.75      4.65 o 
  -3  11  11        0.54        2.38      6.30 o 
  -2  11  11       68.68       50.79     13.44 o 
 -15   0  12      126.21      131.60     14.68 o 
 -14   0  12      237.94      252.19     21.82 o 
 -13   0  12        2.01        5.41      4.03 o 
 -12   0  12       81.50       82.23      8.66 o 
 -11   0  12      212.64      193.65     14.65 o 
 -10   0  12       39.15       60.03      6.43 o 
  -9   0  12       83.91       89.62      7.80 o 
  -8   0  12      198.94      195.81      9.34 o 
  -7   0  12      378.23      339.80     14.82 o 
  -6   0  12      118.27       95.06      5.89 o 
  -5   0  12      331.40      369.92     30.57 o 
  -4   0  12      622.98      635.79     40.32 o 
  -3   0  12       88.16      110.23     12.37 o 
  -2   0  12      839.67      878.70     55.01 o 
  -1   0  12      156.50      183.38     13.86 o 
   0   0  12        1.12        0.00      4.31 o 
   1   0  12       56.05       44.96      7.26 o 
   2   0  12        9.27       24.08     13.92 o 
   3   0  12        6.75       14.55      5.65 o 
   4   0  12       45.54       45.10     11.36 o 
   5   0  12       19.66       19.15      5.63 o 
   6   0  12       14.08        3.82      6.13 o 
   7   0  12        6.76       18.49      5.58 o 
 -15   1  12       63.77       80.08      7.36 o 
 -14   1  12       39.88       47.00      5.04 o 
 -13   1  12       59.37       62.72      5.74 o 
 -12   1  12       48.49       48.09      5.12 o 
 -11   1  12        8.26       11.12      2.94 o 
 -10   1  12        0.70        4.09      2.36 o 
  -9   1  12       92.17       76.94      7.55 o 
  -8   1  12       45.99       50.94      3.77 o 
  -7   1  12       65.22       75.68      4.43 o 
  -6   1  12       14.14       16.15      2.28 o 
  -5   1  12      128.59      114.20      7.14 o 
  -4   1  12      269.78      245.21     13.65 o 
  -3   1  12        2.12       11.86      5.70 o 
  -2   1  12       43.46       41.52      4.94 o 
  -1   1  12        1.69        4.71      2.79 o 
   0   1  12       27.91       26.71      4.81 o 
   1   1  12       55.29       65.20      6.34 o 
   2   1  12        7.69       12.78      3.55 o 
   3   1  12       17.64       26.45      5.01 o 
   4   1  12        0.09        6.58      3.29 o 
   5   1  12       14.26       11.80      3.65 o 
   6   1  12        4.58        2.67      3.16 o 
   7   1  12        0.11        1.35      2.41 o 
 -14   2  12       50.87       58.19      7.54 o 
 -13   2  12        4.38        7.69      5.43 o 
 -12   2  12        2.38        7.40      3.36 o 
 -11   2  12       18.92       17.43      3.32 o 
 -10   2  12      172.80      174.73      9.14 o 
  -9   2  12       16.93       21.67      2.54 o 
  -8   2  12       18.02       27.63      2.78 o 
  -7   2  12       30.83       22.32      3.04 o 
  -6   2  12       13.44        8.66      3.93 o 
  -5   2  12      121.08      104.79      4.75 o 
  -4   2  12      103.56       87.69      7.31 o 
  -3   2  12      148.93      136.21      8.27 o 
  -2   2  12        7.25        6.72      2.76 o 
  -1   2  12       36.84       49.22      4.78 o 
   0   2  12       11.78        4.01      3.00 o 
   1   2  12       22.99       17.09      3.71 o 
   2   2  12       28.75       42.61      5.05 o 
   3   2  12        2.05        0.00      2.69 o 
   4   2  12       32.97       43.17      5.32 o 
   5   2  12        7.34        4.21      2.82 o 
   6   2  12        0.87       13.84      4.41 o 
   7   2  12        1.57        5.62      3.20 o 
 -14   3  12        2.18        7.10      3.17 o 
 -13   3  12       15.10       15.62      3.49 o 
 -12   3  12      159.62      166.46     10.42 o 
 -11   3  12      183.93      207.16     11.81 o 
 -10   3  12        1.87        1.82      2.09 o 
  -9   3  12       22.97       17.73      2.73 o 
  -8   3  12       46.10       42.20      3.52 o 
  -7   3  12       89.93       93.99      7.02 o 
  -6   3  12       21.40       26.06      2.78 o 
  -5   3  12      128.36      119.23      5.36 o 
  -4   3  12       34.22       29.83      3.66 o 
  -3   3  12      116.71      120.71      7.49 o 
  -2   3  12        8.34        6.80      3.66 o 
  -1   3  12       18.21       21.62      4.46 o 
   0   3  12       12.49       15.60      3.35 o 
   1   3  12       12.19       13.52      4.74 o 
   2   3  12        2.78       12.48      5.43 o 
   3   3  12       31.44       32.00      5.60 o 
   4   3  12        3.63        1.73      3.32 o 
   5   3  12       18.38       22.18      4.98 o 
   6   3  12       13.17       14.25      3.66 o 
   7   3  12       12.82       11.77      3.63 o 
 -14   4  12        1.54       10.68      3.67 o 
 -13   4  12       35.03       33.68      5.25 o 
 -12   4  12       23.91       27.46      4.41 o 
 -11   4  12      121.68      127.50      8.23 o 
 -10   4  12      147.01      143.74      7.11 o 
  -9   4  12        0.02        2.03      2.26 o 
  -8   4  12       25.54       24.32      3.18 o 
  -7   4  12      127.34      141.41      7.96 o 
  -6   4  12      294.18      303.51     11.83 o 
  -5   4  12       83.75       80.46      4.84 o 
  -4   4  12       47.93       44.69      3.57 o 
  -3   4  12       68.75       65.26      5.71 o 
  -2   4  12       34.24       47.43      6.70 o 
  -1   4  12       14.83       17.38      3.32 o 
   0   4  12        4.32        3.57      2.81 o 
   1   4  12        7.59       19.05      3.75 o 
   2   4  12        0.55        2.27      2.48 o 
   3   4  12        2.31        6.92      4.60 o 
   4   4  12       17.53       22.14      4.09 o 
   5   4  12       97.49       93.39      8.53 o 
   6   4  12        1.92        0.00      2.62 o 
 -13   5  12        0.52        0.86      2.56 o 
 -12   5  12       82.72       89.03      7.59 o 
 -11   5  12      165.42      184.20     11.16 o 
 -10   5  12       22.44       24.31      3.24 o 
  -9   5  12       20.66       19.72      3.07 o 
  -8   5  12       91.99       71.45      5.33 o 
  -7   5  12        9.08       14.01      3.86 o 
  -6   5  12       61.49       59.08      5.01 o 
  -5   5  12        9.80        9.79      2.23 o 
  -4   5  12       21.39       22.24      2.65 o 
  -3   5  12      150.96      164.99     10.59 o 
  -2   5  12       35.41       51.95      5.38 o 
  -1   5  12        5.28        3.22      3.25 o 
   0   5  12        1.03        2.40      2.31 o 
   1   5  12       21.24       28.37      4.47 o 
   2   5  12        1.73        0.00      2.83 o 
   3   5  12       10.52       19.82      3.77 o 
   4   5  12        1.53        3.01      2.88 o 
   5   5  12       16.29       32.46      5.09 o 
   6   5  12        5.26        9.15      6.28 o 
 -12   6  12        2.51        0.00      2.98 o 
 -11   6  12       38.49       45.06      5.63 o 
 -10   6  12       12.45       10.97      3.55 o 
  -9   6  12       18.60       22.26      3.66 o 
  -8   6  12       16.15       22.26      3.34 o 
  -7   6  12       35.94       37.41      4.46 o 
  -6   6  12       72.28       87.57      6.73 o 
  -5   6  12      148.90      173.49      8.35 o 
  -4   6  12       25.03       22.57      3.42 o 
  -3   6  12       35.58       42.58      5.38 o 
  -2   6  12        4.88        9.22      2.99 o 
  -1   6  12       38.83       32.22      4.60 o 
   0   6  12        3.51        2.87      3.24 o 
   1   6  12        0.17        2.30      2.67 o 
   2   6  12        7.42       10.51      3.27 o 
   3   6  12        2.43       11.63      3.68 o 
   4   6  12        1.21        9.18      4.34 o 
   5   6  12       20.21       25.19      5.60 o 
 -11   7  12       94.19      100.51     11.39 o 
 -10   7  12       14.10       14.99      3.90 o 
  -9   7  12       37.69       32.83      4.82 o 
  -8   7  12       25.40       21.14      3.70 o 
  -7   7  12      147.87      131.88      8.20 o 
  -6   7  12       55.91       62.63      6.25 o 
  -5   7  12        1.28        0.32      2.06 o 
  -4   7  12       20.69       27.10      3.34 o 
  -3   7  12        9.95       15.37      4.69 o 
  -2   7  12        1.28        3.75      3.14 o 
  -1   7  12        8.02        0.10      2.31 o 
   0   7  12        1.52        3.34      2.63 o 
   1   7  12       14.72       10.64      3.20 o 
   2   7  12        6.36        3.63      3.02 o 
   3   7  12       16.40       16.80      4.44 o 
   4   7  12       79.44       75.60     12.24 o 
 -10   8  12       26.39       35.61      8.20 o 
  -9   8  12        2.55        2.75      3.08 o 
  -8   8  12       28.00       33.89      8.69 o 
  -7   8  12      107.75       98.60      7.61 o 
  -6   8  12       12.99       16.40      3.92 o 
  -5   8  12        0.10        0.00      2.22 o 
  -4   8  12       16.43       19.86      3.76 o 
  -3   8  12        0.76        0.00      2.71 o 
  -2   8  12       19.64       34.19      5.25 o 
  -1   8  12        4.18        9.08      3.20 o 
   0   8  12        8.91        8.58      3.18 o 
   1   8  12        0.24        0.00      2.76 o 
   2   8  12        0.93        8.81      4.60 o 
   3   8  12        7.18        0.00      2.66 o 
  -8   9  12       17.84       29.31      5.09 o 
  -7   9  12       31.76       34.90      5.41 o 
  -6   9  12       94.76      106.61      9.08 o 
  -5   9  12        3.40        3.80      3.21 o 
  -4   9  12        2.40        3.52      3.21 o 
  -3   9  12        0.03        0.00      3.98 o 
  -2   9  12        1.44        0.84      3.54 o 
  -1   9  12        8.78       10.76      4.75 o 
   0   9  12       14.43       16.36      4.07 o 
   1   9  12       15.53       25.56      5.40 o 
 -13   1  13        3.89        6.65      2.99 o 
 -12   1  13       11.59        8.30      3.41 o 
 -11   1  13        0.21        0.00      2.48 o 
 -10   1  13        1.58        2.29      2.51 o 
  -9   1  13        2.28        3.49      4.59 o 
  -8   1  13       12.26       17.79      3.63 o 
  -7   1  13        9.83       13.81      2.76 o 
  -6   1  13       79.54       88.83      6.21 o 
  -5   1  13       26.98       36.04      4.93 o 
  -4   1  13        0.01        0.00      2.27 o 
  -3   1  13      144.30      159.19      9.68 o 
  -2   1  13      192.02      199.87     12.76 o 
  -1   1  13        3.65       11.75      3.84 o 
   0   1  13        0.45        1.64      2.51 o 
   1   1  13        6.53        4.38      2.78 o 
   2   1  13       84.91      120.91      9.71 o 
   3   1  13       55.31       67.67      6.87 o 
   4   1  13        0.20        0.00      3.00 o 
   5   1  13        1.31        2.51      2.89 o 
 -13   2  13        9.81       22.48      4.16 o 
 -12   2  13       70.83       73.35      5.91 o 
 -11   2  13       85.52       89.33      6.76 o 
 -10   2  13       49.18       45.52      5.60 o 
  -9   2  13       15.88       15.83      5.81 o 
  -8   2  13        1.73        3.84      2.08 o 
  -7   2  13       41.32       48.10      6.88 o 
  -6   2  13       17.51       17.72      2.99 o 
  -5   2  13        0.02        6.35      4.78 o 
  -4   2  13        0.31        1.89      4.87 o 
  -3   2  13       14.38       18.35      3.67 o 
  -2   2  13        5.92       11.55      3.74 o 
  -1   2  13       35.59       31.90      4.85 o 
   0   2  13        0.42        4.88      2.89 o 
   1   2  13        2.04        0.20      3.16 o 
   2   2  13       56.15       69.27      6.31 o 
   3   2  13      127.14      121.37      9.12 o 
   4   2  13       17.93       16.50      4.41 o 
   5   2  13        3.63        6.46      3.34 o 
 -13   3  13       10.41       10.55      4.03 o 
 -12   3  13       19.17       23.39      4.14 o 
 -11   3  13       50.25       46.08      5.52 o 
 -10   3  13        0.47        0.00      2.60 o 
  -9   3  13       72.08       86.21      6.83 o 
  -8   3  13      176.32      157.58      9.87 o 
  -7   3  13        1.23        1.80      3.03 o 
  -6   3  13       70.42       93.12      6.49 o 
  -5   3  13       35.92       32.59      3.91 o 
  -4   3  13        4.64        7.84      3.59 o 
  -3   3  13        0.42        0.00      2.16 o 
  -2   3  13        8.44        8.36      3.09 o 
  -1   3  13        9.51       10.48      3.16 o 
   0   3  13        1.65        1.21      2.55 o 
   1   3  13        1.13        1.97      2.97 o 
   2   3  13        2.28       12.41      5.78 o 
   3   3  13        6.32       13.12      7.06 o 
   4   3  13        0.59        0.00      2.77 o 
   5   3  13        0.76        1.21      2.47 o 
 -12   4  13        0.01        0.59      2.94 o 
 -11   4  13       34.31       36.42      5.43 o 
 -10   4  13       37.86       43.54      5.60 o 
  -9   4  13       31.65       37.27      4.48 o 
  -8   4  13       16.11       13.30      3.77 o 
  -7   4  13        0.11        0.00      2.13 o 
  -6   4  13        9.34       13.75     11.36 o 
  -5   4  13        4.24        7.79      2.77 o 
  -4   4  13       40.10       45.60      6.23 o 
  -3   4  13       26.56       22.06      3.72 o 
  -2   4  13       31.92       30.73      4.59 o 
  -1   4  13        0.75        3.26      4.19 o 
   0   4  13        5.67        4.78      2.97 o 
   1   4  13        0.43        0.00      2.73 o 
   2   4  13       21.70       24.82      6.55 o 
   3   4  13        8.82       11.94      3.87 o 
   4   4  13        0.16        8.27      8.43 o 
 -12   5  13        0.89        2.32      3.38 o 
 -11   5  13        3.31        3.84      3.94 o 
 -10   5  13       33.06       30.92      8.97 o 
  -9   5  13        6.57       10.73      3.78 o 
  -8   5  13      123.21      108.96      7.96 o 
  -7   5  13        3.86       11.66      3.76 o 
  -6   5  13       10.32       16.48      4.31 o 
  -5   5  13        3.21        4.45      3.93 o 
  -4   5  13        7.79        7.14      6.00 o 
  -3   5  13       19.43       14.31      3.30 o 
  -2   5  13       47.15       52.54      6.94 o 
  -1   5  13        4.93        2.06      2.50 o 
   0   5  13        2.12        4.68      4.48 o 
   1   5  13       21.92       28.82      4.53 o 
   2   5  13        1.40        1.69      2.83 o 
   3   5  13        2.92        8.31      5.40 o 
   4   5  13        6.63        9.64      3.49 o 
 -11   6  13        8.20       14.34      5.47 o 
 -10   6  13        1.68        6.15      6.29 o 
  -9   6  13        8.31        6.39      3.00 o 
  -8   6  13        9.94       19.02      3.90 o 
  -7   6  13      219.10      193.44     13.91 o 
  -6   6  13       21.14       26.73      5.54 o 
  -5   6  13       20.50       35.82      6.56 o 
  -4   6  13       16.82       10.90      5.15 o 
  -3   6  13        8.11       10.74      2.93 o 
  -2   6  13        1.88        1.83      2.72 o 
  -1   6  13       27.75       35.91      5.48 o 
   0   6  13       17.48       15.05      3.91 o 
   1   6  13        0.20        2.56      5.89 o 
   2   6  13        1.48        1.15      2.65 o 
   3   6  13        0.78        3.69      4.48 o 
  -9   7  13        0.69        0.00      2.85 o 
  -8   7  13       17.04       18.89      4.08 o 
  -7   7  13        2.46        2.63      4.26 o 
  -6   7  13       10.47       16.36      4.55 o 
  -5   7  13        9.51        5.63      3.97 o 
  -4   7  13        6.62       12.58      5.68 o 
  -3   7  13        0.01        0.00      3.17 o 
  -2   7  13       16.98       24.22      5.36 o 
  -1   7  13       13.23       16.71      7.37 o 
   0   7  13       11.05       14.61      6.79 o 
   1   7  13       10.58        0.46      2.80 o 
  -7   8  13        1.14        7.55      4.88 o 
  -6   8  13       27.78       33.24      7.40 o 
  -5   8  13       88.68       82.64      8.31 o 
  -4   8  13        7.81        8.27      5.33 o 
  -3   8  13        1.94        0.12      3.10 o 
  -2   8  13        0.02        0.00      3.41 o 
  -1   8  13        0.01       10.75      6.51 o 
 -12   0  14      228.66      215.65     26.52 o 
 -11   0  14       17.98        8.21      6.07 o 
 -10   0  14       99.19      108.84     18.91 o 
  -9   0  14        0.39        5.23      7.02 o 
  -8   0  14      104.50      126.08     20.46 o 
  -6   0  14       41.62       43.88      6.93 o 
  -5   0  14       42.74       31.42      6.62 o 
  -4   0  14       22.41       20.97      9.46 o 
  -3   0  14       98.40      105.23     12.21 o 
  -2   0  14       67.32       71.37     14.15 o 
  -1   0  14        0.04        6.13      4.79 o 
   0   0  14      241.10      263.09     26.05 o 
   1   0  14        0.34        0.09      3.40 o 
   2   0  14        3.27       13.85      9.93 o 
   3   0  14        6.93       26.56     14.33 o 
 -12   1  14       53.14       50.74      8.60 o 
 -11   1  14       41.66       48.35      8.36 o 
 -10   1  14       23.05       22.20      9.46 o 
  -9   1  14        3.11        3.68      3.91 o 
  -8   1  14        5.33        8.20     14.63 o 
  -7   1  14        3.91        7.50      3.86 o 
  -6   1  14        0.71        0.29      2.46 o 
  -5   1  14        5.83       16.47      3.83 o 
  -4   1  14        1.77        3.36      2.78 o 
  -3   1  14       20.25       13.42      3.55 o 
  -2   1  14       70.13       62.81      6.51 o 
  -1   1  14        6.40       12.39      5.48 o 
   0   1  14        3.05        8.55      3.75 o 
   1   1  14        0.00        1.27      2.59 o 
   2   1  14        0.62        1.43      3.49 o 
   3   1  14        2.90        2.66      3.24 o 
 -11   2  14        1.76        5.84     10.82 o 
 -10   2  14       23.37       33.81      7.73 o 
  -9   2  14       42.73       37.92     10.88 o 
  -8   2  14       20.26       10.76      5.14 o 
  -7   2  14        2.67        9.31      4.65 o 
  -6   2  14        4.44        9.07      4.66 o 
  -5   2  14       16.40       19.05      3.68 o 
  -4   2  14        2.73        6.91      4.59 o 
  -3   2  14       22.96       40.18      6.92 o 
  -2   2  14        7.55        1.85      2.69 o 
  -1   2  14        2.59        3.38      3.27 o 
   0   2  14        0.70        0.00      2.25 o 
   1   2  14       37.75       49.25      5.98 o 
   2   2  14        4.57        1.99      3.16 o 
   3   2  14        3.78        1.82      2.96 o 
 -11   3  14        6.83        6.75      4.76 o 
 -10   3  14       29.03       27.06      5.85 o 
  -9   3  14      184.75      222.99     19.70 o 
  -8   3  14       33.39       43.30      6.20 o 
  -7   3  14        7.16        8.56      4.60 o 
  -6   3  14        1.55        1.79      2.38 o 
  -5   3  14       60.04       60.98      5.41 o 
  -4   3  14        1.90        0.93      2.21 o 
  -3   3  14        0.19        7.97      5.99 o 
  -2   3  14        4.38        6.51      4.52 o 
  -1   3  14       39.81       54.53      5.66 o 
   0   3  14        2.01        0.38      2.89 o 
   1   3  14        5.25        7.52      3.57 o 
   2   3  14        0.00        3.72      4.89 o 
 -10   4  14        0.35        0.00      4.29 o 
  -9   4  14       14.69       16.17      5.57 o 
  -8   4  14       41.44       49.71      6.89 o 
  -7   4  14       41.00       55.86      6.60 o 
  -6   4  14        0.98        3.82      3.19 o 
  -5   4  14        2.97        4.16      5.11 o 
  -4   4  14       23.08       36.03      4.51 o 
  -3   4  14        1.13        2.18      2.59 o 
  -2   4  14        1.35        2.93      2.73 o 
  -1   4  14       54.89       59.86      6.41 o 
   0   4  14        1.69        6.67      3.61 o 
   1   4  14        2.65        0.40      2.82 o 
   2   4  14        3.20        5.14      3.11 o 
  -9   5  14       51.53       62.89      9.03 o 
  -8   5  14        2.65        4.80      3.61 o 
  -7   5  14       24.70       29.85      5.21 o 
  -6   5  14       50.03       52.30      7.53 o 
  -5   5  14        0.84        1.55      8.50 o 
  -4   5  14        8.05        2.21      3.58 o 
  -3   5  14       14.77       19.90      4.15 o 
  -2   5  14        5.64        9.11      3.79 o 
  -1   5  14        5.25        2.75      3.05 o 
   0   5  14       44.75       58.02      6.82 o 
   1   5  14        0.89        6.28      3.46 o 
  -8   6  14       35.17       43.00      6.61 o 
  -7   6  14       15.39       12.95      4.79 o 
  -6   6  14       49.05       48.84      7.12 o 
  -5   6  14        0.11        0.51      3.91 o 
  -4   6  14       11.80        9.20      4.22 o 
  -3   6  14       27.16       43.38      7.10 o 
  -2   6  14        2.96        2.51      4.88 o 
  -1   6  14        2.50        3.53      2.98 o 
  -9   1  15       50.98       47.10     13.20 o 
  -8   1  15       13.45       23.19      5.04 o 
  -7   1  15       10.86       10.68      5.26 o 
  -6   1  15        0.21        2.81      4.57 o 
  -5   1  15        1.21        1.88      3.24 o 
  -4   1  15       51.51       43.58      5.50 o 
  -3   1  15       17.17       19.16      6.87 o 
  -2   1  15        6.82        9.17      3.85 o 
  -1   1  15       41.87       39.51      6.56 o 
   0   1  15       49.50       53.92      6.79 o 
  -9   2  15       18.28       18.21      6.70 o 
  -8   2  15       57.98       58.48      9.34 o 
  -7   2  15        6.00       13.20      9.99 o 
  -6   2  15        0.28        0.00      3.22 o 
  -5   2  15        4.44        5.86      3.84 o 
  -4   2  15        7.54        5.33      3.03 o 
  -3   2  15        4.86        6.55      5.18 o 
  -2   2  15       16.52       20.65      4.54 o 
  -1   2  15        9.96        9.18      7.19 o 
  -8   3  15        0.03        2.11      4.94 o 
  -7   3  15        5.08        0.00      5.71 o 
  -6   3  15       26.84       30.91      6.17 o 
  -5   3  15        1.14        0.00      3.99 o 
  -4   3  15        0.29        0.00      6.50 o 
  -3   3  15        4.15       15.99      5.25 o 
  -2   3  15        0.24        0.00      2.87 o 
  -6   4  15        4.84        0.12      3.43 o 
  -5   4  15        1.30        0.81      3.21 o 
  -4   4  15        5.42        5.06      3.95 o 
  -3   4  15        1.18        0.52      3.17 o 
                                                 
